# Supplementary material for: 1-(1,3-Benzodioxol-5-yl)pentan-1-one
Source: Acta Crystallogr Sect E Struct Rep Online. 2008 Dec 20;65(Pt 1):o176. doi: 10.1107/S1600536808040257 (PMC2968086; doi:10.1107/S1600536808040257)
Supplement: Supplementary file 2 [file e-65-0o176-Isup2.hkl]

# 
# h,k,l, Fc-squared, Fo-squared, sigma(Fo-squared) and status flag 
# 
data_I
_shelx_title ' X in P2(1)/n' 
_shelx_refln_list_code          4 
_shelx_F_calc_maximum      138.52 
_exptl_crystal_F_000       440.00 
_reflns_d_resolution_high  0.8315 
 
loop_ 
 _symmetry_equiv_pos_as_xyz 
 'x, y, z' 
 '-x+1/2, y+1/2, -z+1/2' 
 '-x, -y, -z' 
 'x-1/2, -y-1/2, z-1/2' 
 
_cell_length_a     6.7940 
_cell_length_b    12.9600 
_cell_length_c    12.2440 
_cell_angle_alpha  90.000 
_cell_angle_beta   93.460 
_cell_angle_gamma  90.000 
 
_shelx_F_squared_multiplier     1.000 
 
loop_ 
 _refln_index_h 
 _refln_index_k 
 _refln_index_l 
 _refln_F_squared_calc 
 _refln_F_squared_meas 
 _refln_F_squared_sigma 
 _refln_observed_status 
   2   0   0        3.58        4.04      1.75 o 
   4   0   0      619.18      617.85     13.41 o 
   6   0   0       63.20       72.41      9.73 o 
   8   0   0        0.23       13.31     13.31 o 
   1   1   0     1029.49     1020.02     12.53 o 
   2   1   0        2.51        1.30      1.70 o 
   3   1   0      147.94      125.60      4.77 o 
   4   1   0      439.68      399.35     10.81 o 
   5   1   0       32.22       40.86      5.24 o 
   6   1   0       11.45       14.22      6.24 o 
   7   1   0        3.46        3.83      8.61 o 
   8   1   0        0.00        4.09     11.65 o 
   0   2   0     1276.44     1288.21     15.99 o 
   1   2   0      639.18      635.85     14.55 o 
   2   2   0      997.01      977.54     12.78 o 
   3   2   0      160.56      167.20      5.96 o 
   4   2   0       17.10       17.80      2.64 o 
   5   2   0       15.52       16.04      4.58 o 
   6   2   0        2.56        5.80      5.80 o 
   7   2   0        0.01        0.00      8.02 o 
   8   2   0        2.09        1.17     10.25 o 
   1   3   0    19188.71    18037.19    281.31 o 
   2   3   0      640.56      629.49     12.41 o 
   3   3   0      232.39      232.55      7.54 o 
   4   3   0       12.15        8.84      3.02 o 
   5   3   0      141.44      122.88      7.71 o 
   6   3   0      105.61      101.65      8.57 o 
   7   3   0        7.76       15.74      5.64 o 
   0   4   0      642.22      658.39     13.59 o 
   1   4   0      972.38     1088.22     22.73 o 
   2   4   0      239.54      218.44     10.16 o 
   3   4   0      175.76      161.24      7.11 o 
   4   4   0       15.09        9.90      3.24 o 
   5   4   0       23.80       28.37      5.75 o 
   6   4   0        0.36        0.52      3.99 o 
   7   4   0        0.21        5.75      5.75 o 
   1   5   0      987.85     1026.23     24.80 o 
   2   5   0      499.67      436.62     14.95 o 
   3   5   0       32.81       38.38      4.10 o 
   4   5   0       24.05       19.95      4.00 o 
   5   5   0       24.20       25.31      5.58 o 
   6   5   0       16.22       30.48      6.22 o 
   7   5   0        0.10        1.43      6.01 o 
   0   6   0       71.11       85.64      5.45 o 
   1   6   0     1000.37      972.38     25.94 o 
   2   6   0     4216.66     4951.08     43.06 o 
   3   6   0        9.92        8.55      3.48 o 
   4   6   0        5.74        6.10      3.77 o 
   5   6   0      136.99      127.08      9.41 o 
   6   6   0       18.63       13.12      5.40 o 
   7   6   0        0.62        3.07      5.99 o 
   1   7   0       25.30       40.41      5.92 o 
   2   7   0       13.08        2.88      5.23 o 
   3   7   0       15.96       17.33      4.77 o 
   4   7   0        3.67        0.44      4.19 o 
   5   7   0        0.96        8.34      4.82 o 
   6   7   0       29.84       26.06      7.78 o 
   7   7   0        2.15        2.46      6.42 o 
   0   8   0      111.98      130.56      8.41 o 
   1   8   0        7.94       15.59      5.61 o 
   2   8   0       33.72       44.09      6.33 o 
   3   8   0        3.69        0.93      4.23 o 
   4   8   0        4.76        5.54      5.54 o 
   5   8   0        0.41        2.51      5.62 o 
   6   8   0       11.88       11.96      6.76 o 
   1   9   0        0.02        5.40      5.40 o 
   2   9   0      123.57      154.42     10.44 o 
   3   9   0      552.07      591.08     19.72 o 
   4   9   0       74.96       68.30      9.02 o 
   5   9   0        0.12        3.44      5.55 o 
   6   9   0        1.22        2.39      5.02 o 
   0  10   0        3.31        8.68      4.95 o 
   1  10   0       74.41       94.27      9.13 o 
   2  10   0        9.87        8.65      6.39 o 
   3  10   0       75.22       78.83      9.29 o 
   4  10   0       27.17       32.93      7.53 o 
   5  10   0        0.63        0.00      6.36 o 
   6  10   0        1.86        4.25      7.24 o 
   1  11   0        0.53        6.72      6.72 o 
   2  11   0       10.20        3.80      7.44 o 
   3  11   0        1.23        0.63      6.07 o 
   4  11   0        0.05        3.55      6.00 o 
   5  11   0        3.24        3.96      7.60 o 
   0  12   0        0.34        4.51      6.09 o 
   1  12   0        4.21        8.78      6.91 o 
   2  12   0        5.85        4.09      5.48 o 
   3  12   0        0.56        3.46      6.21 o 
   4  12   0      100.68       77.71     10.08 o 
   5  12   0        0.23        7.71      7.71 o 
   1  13   0        4.32        2.90      6.02 o 
   2  13   0        3.10        2.11      6.68 o 
   3  13   0        9.34        4.42      7.03 o 
   4  13   0        7.42        1.58      8.32 o 
   0  14   0       19.00       11.53      9.67 o 
   1  14   0       23.45       29.24      6.51 o 
   2  14   0        2.51        6.65      6.14 o 
   3  14   0        0.97        6.85      6.85 o 
   1  15   0        1.72        7.48      6.56 o 
   2  15   0        9.38       10.21      7.22 o 
  -7   0   1      134.31      145.13     19.87 o 
  -5   0   1      210.26      278.86     15.21 o 
  -3   0   1      405.67      368.33      8.56 o 
  -1   0   1       17.49       23.52      2.19 o 
   1   0   1      664.92      649.02      2.17 o 
   3   0   1      123.70      108.27      4.66 o 
   5   0   1        3.63        3.73      3.46 o 
   7   0   1       59.67       52.42      9.82 o 
  -8   1   1        5.30       13.31     22.93 o 
  -7   1   1       21.09       19.41     12.11 o 
  -6   1   1        0.15        4.56      9.08 o 
  -5   1   1       26.13       29.36      6.72 o 
  -4   1   1      194.06      194.57      8.68 o 
  -3   1   1       60.23       49.79      3.48 o 
  -2   1   1      408.71      356.28      7.10 o 
  -1   1   1       72.81       76.67      4.50 o 
   0   1   1     1448.27     1763.02    133.65 o 
   1   1   1       16.32       14.13      4.60 o 
   2   1   1     1466.35     1636.25     17.10 o 
   3   1   1       21.99       16.63      2.81 o 
   4   1   1       16.95       16.44      3.29 o 
   5   1   1        9.22        5.06      4.07 o 
   6   1   1        6.74        4.86      6.76 o 
   7   1   1        0.42        9.44      9.44 o 
   8   1   1        0.52       11.80     11.80 o 
  -8   2   1       10.10        5.89     16.80 o 
  -7   2   1        0.18        3.97     13.23 o 
  -6   2   1        7.42        4.96      8.07 o 
  -5   2   1       39.46       64.02      7.03 o 
  -4   2   1      475.94      425.94     12.10 o 
  -3   2   1     2400.02     2057.94     20.61 o 
  -2   2   1      733.11      744.60     11.47 o 
  -1   2   1      128.67      134.15      6.86 o 
   0   2   1      635.48      648.68     34.03 o 
   1   2   1     1671.57     1702.21     27.15 o 
   2   2   1      211.03      165.60      9.02 o 
   3   2   1      316.57      285.39      8.36 o 
   4   2   1        0.03        0.78      2.27 o 
   5   2   1       30.75       35.14      4.56 o 
   6   2   1        0.58        0.60      5.12 o 
   7   2   1        1.23       13.52      7.09 o 
   8   2   1        1.05       11.69      8.42 o 
  -8   3   1        6.22       16.46     16.46 o 
  -7   3   1        0.05       16.95      9.04 o 
  -6   3   1       21.11       23.08      8.18 o 
  -5   3   1       15.91       13.01      5.34 o 
  -4   3   1      228.71      217.07      9.23 o 
  -3   3   1      278.34      268.03      8.44 o 
  -2   3   1      141.97      146.97      6.12 o 
  -1   3   1     9279.63     9065.71    177.80 o 
   0   3   1      874.23      967.77     39.90 o 
   1   3   1    15199.52    13183.79    243.75 o 
   2   3   1       14.07       28.56      3.55 o 
   3   3   1      231.94      226.95      8.09 o 
   4   3   1        3.24        2.59      2.47 o 
   5   3   1      120.45      117.40      7.46 o 
   6   3   1       20.16       28.63      5.37 o 
   7   3   1        0.30        0.72      6.13 o 
  -7   4   1       10.90        9.03      7.94 o 
  -6   4   1      110.32      129.47     12.40 o 
  -5   4   1      170.30      198.79     11.14 o 
  -4   4   1        5.43        0.00      3.61 o 
  -3   4   1       45.41       51.51      4.59 o 
  -2   4   1      377.93      459.42     11.41 o 
  -1   4   1       46.42       50.01      4.31 o 
   0   4   1      870.87      842.21     26.24 o 
   1   4   1      601.62      605.08     16.34 o 
   2   4   1        2.21        7.32      3.19 o 
   3   4   1       16.03       17.95      4.25 o 
   4   4   1        3.22        3.09      3.09 o 
   5   4   1        0.01        2.25      3.16 o 
   6   4   1        2.58        9.20      3.65 o 
   7   4   1        1.95        5.75      5.54 o 
  -7   5   1        0.08        9.57      8.03 o 
  -6   5   1        9.17       17.78      7.25 o 
  -5   5   1       11.18       11.52      5.49 o 
  -4   5   1       25.81       29.51      5.07 o 
  -3   5   1      780.22      853.66     17.83 o 
  -2   5   1      722.73      687.20     16.58 o 
  -1   5   1       76.81       66.75      6.18 o 
   0   5   1     1198.39     1066.71     39.65 o 
   1   5   1       20.22       38.39      4.64 o 
   2   5   1       92.74      119.18      7.34 o 
   3   5   1        6.77        6.24      3.12 o 
   4   5   1        7.35        9.22      3.74 o 
   5   5   1       60.96       63.47      6.94 o 
   6   5   1        0.81        4.97      3.10 o 
   7   5   1        1.07        1.82      4.95 o 
  -7   6   1        9.42       15.27      9.15 o 
  -6   6   1        1.76        6.28      6.28 o 
  -5   6   1       63.09       67.54      8.96 o 
  -4   6   1       77.80      102.07      8.48 o 
  -3   6   1       65.20       62.67      6.53 o 
  -2   6   1      760.47      761.95     15.77 o 
  -1   6   1        4.06        4.81      2.77 o 
   0   6   1      169.84      174.83      5.58 o 
   1   6   1      139.89      152.97      8.02 o 
   2   6   1     1722.88     1708.82     29.16 o 
   3   6   1        5.94        8.83      4.13 o 
   4   6   1       33.65       26.60      5.33 o 
   5   6   1       33.29       32.68      5.39 o 
   6   6   1       14.60        7.00      5.57 o 
   7   6   1        0.22        1.27      4.57 o 
  -7   7   1        0.11        7.96      9.25 o 
  -6   7   1        4.52        6.31      7.11 o 
  -5   7   1       71.44       58.79      9.12 o 
  -4   7   1        5.97       10.92      5.00 o 
  -3   7   1      182.97      205.85     10.55 o 
  -2   7   1      369.74      320.62     10.67 o 
  -1   7   1       17.36       18.71      3.73 o 
   0   7   1        6.31        4.83      2.41 o 
   1   7   1      199.13      220.17     10.10 o 
   2   7   1     1082.43     1311.01     24.35 o 
   3   7   1        0.00        2.89      3.77 o 
   4   7   1        4.42        5.56      4.25 o 
   5   7   1        1.14        4.39      4.26 o 
   6   7   1        0.73        2.92      5.47 o 
   7   7   1        1.70        2.00      5.79 o 
  -6   8   1       11.34       22.52      6.67 o 
  -5   8   1        4.11       11.07      6.30 o 
  -4   8   1       21.47       16.88      6.70 o 
  -3   8   1        4.95        5.47      4.43 o 
  -2   8   1      351.41      309.34     10.93 o 
  -1   8   1      719.91      811.53     18.37 o 
   0   8   1        9.28        6.54      2.52 o 
   1   8   1       49.09       63.12      5.89 o 
   2   8   1       33.78       47.30      6.18 o 
   3   8   1        2.10        2.29      4.64 o 
   4   8   1       29.09       23.16      5.44 o 
   5   8   1       11.24        7.46      4.94 o 
   6   8   1       10.25       17.44      5.64 o 
  -6   9   1        3.56        9.67      6.01 o 
  -5   9   1       13.89       11.46      7.60 o 
  -4   9   1       55.72       67.60     10.16 o 
  -3   9   1      136.21      117.24      9.43 o 
  -2   9   1       12.58        9.86      3.66 o 
  -1   9   1       81.42       84.44      7.31 o 
   0   9   1       24.06       27.87      3.71 o 
   1   9   1        8.48       15.26      4.28 o 
   2   9   1      137.22      138.80      9.68 o 
   3   9   1      844.81      784.50     21.76 o 
   4   9   1       17.07       21.74      5.94 o 
   5   9   1        0.01        0.90      4.14 o 
   6   9   1        0.70        6.63      5.78 o 
  -6  10   1        0.43        8.35      8.35 o 
  -5  10   1       11.47       14.92      7.33 o 
  -4  10   1        0.33        2.71      6.73 o 
  -3  10   1        2.43        1.94      5.04 o 
  -2  10   1        4.82        2.98      4.32 o 
  -1  10   1       57.85       58.11      7.51 o 
   0  10   1        9.54        9.24      3.81 o 
   1  10   1       96.90      101.78      8.43 o 
   2  10   1       22.60       17.07      6.95 o 
   3  10   1      168.23      149.34     11.43 o 
   4  10   1        1.94        3.91      4.99 o 
   5  10   1        0.81        5.01      4.42 o 
   6  10   1        0.05        4.82      5.09 o 
  -5  11   1        7.75       21.83      5.30 o 
  -4  11   1        1.14        2.81      6.01 o 
  -3  11   1       17.61        4.41      5.13 o 
  -2  11   1        6.92        1.01      4.61 o 
  -1  11   1       65.86       77.52      9.18 o 
   0  11   1       92.26       97.56      6.54 o 
   1  11   1        2.37        6.22      4.92 o 
   2  11   1        9.30        8.64      6.19 o 
   3  11   1       58.85       52.86      8.09 o 
   4  11   1       27.66       24.19      6.54 o 
   5  11   1        0.71        7.27      5.77 o 
  -5  12   1        4.51        1.79      7.58 o 
  -4  12   1       29.45       26.85      7.60 o 
  -3  12   1      104.45       69.69      8.17 o 
  -2  12   1       16.71       13.23      6.83 o 
  -1  12   1        2.45        0.00      6.02 o 
   0  12   1        0.99        1.54      7.26 o 
   1  12   1        0.34        2.49      5.98 o 
   2  12   1       39.01       30.06      7.08 o 
   3  12   1       49.19       36.76      8.08 o 
   4  12   1       94.60       70.56      9.71 o 
   5  12   1        0.09        0.68      5.27 o 
  -4  13   1       18.65       11.69      6.88 o 
  -3  13   1       15.28       12.49      6.09 o 
  -2  13   1        2.18        4.26      6.50 o 
  -1  13   1        1.99        8.40      7.00 o 
   0  13   1       62.37       54.60      6.26 o 
   1  13   1        7.52       19.91      5.88 o 
   2  13   1        4.35        2.61      6.48 o 
   3  13   1       11.08       16.74      6.17 o 
   4  13   1       26.66        9.22      7.30 o 
  -3  14   1        0.00       10.35      4.69 o 
  -2  14   1        2.13        1.60      8.50 o 
  -1  14   1        2.18        8.48      7.34 o 
   0  14   1        7.47       11.07      5.36 o 
   1  14   1        0.92       10.50      6.26 o 
   2  14   1       15.41        9.33      6.41 o 
   3  14   1        0.54        1.95      5.83 o 
  -2  15   1        7.99       10.33      7.59 o 
  -1  15   1        0.00        0.91      7.94 o 
   0  15   1        0.12        0.24      6.16 o 
   1  15   1       13.42        1.39      6.35 o 
   2  15   1        0.89        0.64      5.80 o 
  -8   0   2        9.80       30.75     18.00 o 
  -6   0   2        9.78       16.31      9.20 o 
  -4   0   2       16.43       17.30      3.87 o 
  -2   0   2        2.52        1.07      1.77 o 
   0   0   2    11726.60    10569.37    242.20 o 
   2   0   2      707.18      814.70     12.45 o 
   4   0   2      291.12      268.93      9.14 o 
   6   0   2      266.09      266.84     17.69 o 
   8   0   2        0.60        0.00     11.49 o 
  -8   1   2        0.42        5.83     17.32 o 
  -7   1   2       74.96       69.25     14.46 o 
  -6   1   2       18.89       13.91      8.90 o 
  -5   1   2       67.26       64.53      7.13 o 
  -4   1   2      745.33      714.35     15.52 o 
  -3   1   2       70.50       44.52      3.76 o 
  -2   1   2      101.54      116.62      4.84 o 
  -1   1   2     6332.37     5928.74    136.08 o 
   0   1   2     1491.81     1560.73    935.00 o 
   1   1   2       33.52       27.83      3.01 o 
   2   1   2      280.22      325.54      8.54 o 
   3   1   2       57.86       59.41      4.16 o 
   4   1   2       69.66       72.02      5.44 o 
   5   1   2        0.41        8.89      2.95 o 
   6   1   2       60.75       71.99      8.70 o 
   7   1   2       17.40        8.99      8.99 o 
  -8   2   2       12.63        0.00     13.08 o 
  -7   2   2        5.25        9.22      9.47 o 
  -6   2   2        8.00        7.18      7.18 o 
  -5   2   2       18.59       21.50      5.28 o 
  -4   2   2        0.40        0.87      2.92 o 
  -3   2   2      722.20      743.28     13.37 o 
  -2   2   2      933.15      999.19     14.88 o 
  -1   2   2     2686.17     2658.57     26.02 o 
   0   2   2     2472.22     2182.31     45.10 o 
   1   2   2      229.79      244.42      7.32 o 
   2   2   2      249.40      263.24      9.99 o 
   3   2   2       79.98       73.10      4.87 o 
   4   2   2       27.10       28.61      3.80 o 
   5   2   2       43.66       40.95      5.23 o 
   6   2   2       24.77       19.82      6.70 o 
   7   2   2       27.12        9.02      6.66 o 
  -7   3   2       13.39        3.19      8.44 o 
  -6   3   2      118.71      123.40     11.94 o 
  -5   3   2       11.96        6.88      5.42 o 
  -4   3   2      277.58      278.00     10.57 o 
  -3   3   2       39.58       45.45      4.62 o 
  -2   3   2      253.62      269.29      8.55 o 
  -1   3   2     1102.10     1123.43     17.93 o 
   0   3   2        8.16       10.22      1.66 o 
   1   3   2      702.36      830.26     13.11 o 
   2   3   2      200.51      255.94      9.25 o 
   3   3   2        3.51        7.51      3.21 o 
   4   3   2        4.23        7.73      2.95 o 
   5   3   2       94.80       87.41      7.42 o 
   6   3   2        0.98        5.13      5.51 o 
   7   3   2       29.09       28.66      6.68 o 
  -7   4   2        0.43       11.93      7.74 o 
  -6   4   2       46.25       38.28      8.73 o 
  -5   4   2       24.30       29.40      5.78 o 
  -4   4   2       31.38       35.80      5.22 o 
  -3   4   2      130.85      159.91      7.93 o 
  -2   4   2      206.41      220.57      8.23 o 
  -1   4   2      550.51      548.27     12.62 o 
   0   4   2      410.22      394.88     16.93 o 
   1   4   2      819.17      847.57     14.05 o 
   2   4   2       71.47       79.14      5.71 o 
   3   4   2      539.43      648.43     15.19 o 
   4   4   2       22.87       16.34      4.48 o 
   5   4   2       77.42       73.14      7.13 o 
   6   4   2        4.82        6.10      5.00 o 
   7   4   2        2.25        5.12      6.04 o 
  -7   5   2        1.12        0.98      7.70 o 
  -6   5   2       10.12        3.47      7.95 o 
  -5   5   2       94.27      106.12      8.61 o 
  -4   5   2        9.81        4.58      4.06 o 
  -3   5   2        2.65        5.85      3.21 o 
  -2   5   2     2549.51     2697.75     27.53 o 
  -1   5   2      170.82      178.14      7.13 o 
   0   5   2        1.60        0.35      1.28 o 
   1   5   2     1165.12     1133.73     17.39 o 
   2   5   2      130.39      159.97      8.69 o 
   3   5   2       33.60       38.81      4.85 o 
   4   5   2        5.85       11.34      2.85 o 
   5   5   2        5.10        3.17      3.91 o 
   6   5   2       10.46       12.29      3.94 o 
   7   5   2        0.18        5.11      5.11 o 
  -7   6   2        2.79        0.92      8.39 o 
  -6   6   2       24.02       41.40      7.42 o 
  -5   6   2       41.57       39.99      6.63 o 
  -4   6   2       11.72       10.81      5.61 o 
  -3   6   2      111.32       76.03      8.43 o 
  -2   6   2      358.19      333.41     10.35 o 
  -1   6   2        0.10        0.75      2.81 o 
   0   6   2      150.75      150.03      4.53 o 
   1   6   2       16.37       11.50      3.86 o 
   2   6   2      822.84      911.80     19.23 o 
   3   6   2       23.16       17.88      4.63 o 
   4   6   2      499.35      461.48     14.79 o 
   5   6   2       17.54        4.23      4.69 o 
   6   6   2        0.14        3.86      3.60 o 
   7   6   2        6.31        2.20      5.43 o 
  -7   7   2        0.42        7.59      7.59 o 
  -6   7   2       50.96       44.62      9.92 o 
  -5   7   2       50.26       44.07      7.78 o 
  -4   7   2        6.09       16.76      4.50 o 
  -3   7   2        4.15        2.81      4.48 o 
  -2   7   2       19.29       17.18      3.54 o 
  -1   7   2       77.43       65.38      5.51 o 
   0   7   2       25.25       28.86      2.94 o 
   1   7   2       49.03       40.38      4.93 o 
   2   7   2       53.15       51.77      6.42 o 
   3   7   2        7.63       10.31      4.11 o 
   4   7   2      138.27      157.21      9.15 o 
   5   7   2        4.69        4.54      4.07 o 
   6   7   2        0.82        2.54      4.51 o 
   7   7   2        2.86        9.52      4.32 o 
  -6   8   2        1.07        3.24      6.75 o 
  -5   8   2        0.61        0.68      6.41 o 
  -4   8   2       63.26       57.51      7.99 o 
  -3   8   2       76.32       66.88      7.24 o 
  -2   8   2       31.10       31.28      4.46 o 
  -1   8   2      207.06      247.84     10.61 o 
   0   8   2       42.65       34.99      3.12 o 
   1   8   2       94.54       79.80      7.14 o 
   2   8   2      105.60      115.81      8.82 o 
   3   8   2       49.92       49.47      6.06 o 
   4   8   2       29.52       41.87      5.68 o 
   5   8   2        2.18        4.33      4.66 o 
   6   8   2        3.51       11.29      4.68 o 
  -6   9   2        0.32        6.57      6.57 o 
  -5   9   2       21.18       27.10      7.37 o 
  -4   9   2       84.02       80.32     10.06 o 
  -3   9   2       69.93       65.66      7.17 o 
  -2   9   2       93.16       89.63      7.24 o 
  -1   9   2       33.20       39.38      6.24 o 
   0   9   2       30.66       25.41      3.48 o 
   1   9   2        9.67        8.90      4.34 o 
   2   9   2        5.24        3.24      4.90 o 
   3   9   2       47.93       55.48      7.92 o 
   4   9   2        8.03        5.78      5.78 o 
   5   9   2       10.56       26.26      3.90 o 
   6   9   2        0.06        3.37      4.96 o 
  -6  10   2        3.46        0.91      7.35 o 
  -5  10   2       22.35       21.00      8.90 o 
  -4  10   2      116.16      120.07     10.49 o 
  -3  10   2       25.30       16.05      4.31 o 
  -2  10   2       30.44       21.72      5.15 o 
  -1  10   2       19.73       11.28      5.72 o 
   0  10   2       25.73       23.64      4.03 o 
   1  10   2       25.70       17.75      5.91 o 
   2  10   2       16.50       10.66      5.66 o 
   3  10   2       23.81       13.68      6.17 o 
   4  10   2       12.79        8.75      5.88 o 
   5  10   2        0.05        0.57      4.44 o 
   6  10   2        2.18        5.72      5.72 o 
  -5  11   2        0.23        3.43      7.93 o 
  -4  11   2       12.47       13.85      6.79 o 
  -3  11   2       14.58        4.86      5.28 o 
  -2  11   2        1.41        4.60      4.60 o 
  -1  11   2       45.46       63.57      8.20 o 
   0  11   2      118.93      125.74     13.79 o 
   1  11   2        0.13        5.10      5.10 o 
   2  11   2       18.63       14.80      5.95 o 
   3  11   2        4.35        5.41      5.59 o 
   4  11   2        7.43        2.74      5.71 o 
   5  11   2        0.12        3.98      5.03 o 
  -5  12   2        2.08       18.76      7.43 o 
  -4  12   2       42.40       26.27      7.81 o 
  -3  12   2       11.48       14.67      5.07 o 
  -2  12   2        2.55        0.56      5.06 o 
  -1  12   2       36.57       49.45      7.87 o 
   0  12   2        0.76        1.69      4.06 o 
   1  12   2        2.29        1.18      5.88 o 
   2  12   2      148.32      124.19     11.36 o 
   3  12   2       51.75       45.76      7.15 o 
   4  12   2        4.90        1.16      5.57 o 
   5  12   2        3.43        1.71      5.70 o 
  -4  13   2        4.51        5.99      5.99 o 
  -3  13   2       12.08        0.00      5.49 o 
  -2  13   2       13.53        2.05      7.11 o 
  -1  13   2        0.12        0.74      7.36 o 
   0  13   2        3.00        4.66      4.71 o 
   1  13   2       21.32       16.13      6.72 o 
   2  13   2        1.25       13.65      6.20 o 
   3  13   2        4.40        1.21      5.92 o 
   4  13   2       38.55       42.93      7.29 o 
  -3  14   2        0.04        5.85      5.85 o 
  -2  14   2        0.89        1.49      6.02 o 
  -1  14   2        0.64        3.21      7.50 o 
   0  14   2       26.11       30.61      5.79 o 
   1  14   2       42.66       46.54      8.90 o 
   2  14   2       16.53       16.62      7.07 o 
   3  14   2        0.45        4.18      4.57 o 
  -1  15   2        1.73        5.87      8.46 o 
   0  15   2        8.61        0.18      5.33 o 
   1  15   2       57.71       45.69      8.84 o 
  -7   0   3       10.70       12.52     12.52 o 
  -5   0   3      500.87      582.49     18.02 o 
  -3   0   3      140.75      120.75      5.64 o 
  -1   0   3     2289.13     2257.21     20.00 o 
   1   0   3     2003.67     2039.72      1.74 o 
   3   0   3      176.27      167.76      2.46 o 
   5   0   3       39.60       43.71      5.61 o 
   7   0   3       37.63       10.24     10.24 o 
  -8   1   3        0.14       11.73     14.18 o 
  -7   1   3       12.41        3.45      9.38 o 
  -6   1   3        2.38        5.57      5.75 o 
  -5   1   3        6.41        7.09      4.13 o 
  -4   1   3       45.65       34.44      4.96 o 
  -3   1   3       52.98       59.95      4.51 o 
  -2   1   3      296.01      331.26      8.74 o 
  -1   1   3      283.92      333.60      8.78 o 
   0   1   3     2290.42     2702.09     60.68 o 
   1   1   3        5.07        5.22      2.17 o 
   2   1   3      173.41      154.73      6.97 o 
   3   1   3      501.17      490.30     11.16 o 
   4   1   3       58.41       54.81      4.57 o 
   5   1   3        7.10        8.02      4.25 o 
   6   1   3        0.02        0.56      5.74 o 
   7   1   3        1.93       11.25      7.34 o 
  -8   2   3        8.35        1.45     11.29 o 
  -7   2   3        2.79        5.11      9.32 o 
  -6   2   3       52.80       67.02      9.90 o 
  -5   2   3      118.86      129.20      8.82 o 
  -4   2   3       67.44       64.95      5.18 o 
  -3   2   3      451.85      467.47     11.66 o 
  -2   2   3       73.03       82.04      4.75 o 
  -1   2   3      108.71      149.81      5.89 o 
   0   2   3      620.64      641.09     19.24 o 
   1   2   3       88.52       70.00      3.97 o 
   2   2   3      315.87      332.52      9.05 o 
   3   2   3       67.76       76.48      4.87 o 
   4   2   3        1.29        3.94      2.67 o 
   5   2   3       54.24       47.09      5.96 o 
   6   2   3        5.51        4.83      5.43 o 
   7   2   3       14.03        7.83      6.27 o 
  -7   3   3       11.68        5.80      8.14 o 
  -6   3   3        9.28        3.91      6.99 o 
  -5   3   3        0.11        0.94      3.95 o 
  -4   3   3      258.25      237.04     11.05 o 
  -3   3   3       16.62       23.81      3.82 o 
  -2   3   3       58.79       63.64      4.40 o 
  -1   3   3       44.41       48.98      3.77 o 
   0   3   3     1178.91     1079.93     38.97 o 
   1   3   3      308.67      318.01      7.80 o 
   2   3   3        9.00        6.71      2.92 o 
   3   3   3       51.29       53.19      4.99 o 
   4   3   3       15.16       15.11      3.61 o 
   5   3   3      505.45      487.71     15.31 o 
   6   3   3       70.21       61.73      7.09 o 
   7   3   3       24.32       14.23      5.87 o 
  -7   4   3        2.24        9.12      9.12 o 
  -6   4   3       36.98       26.36      7.99 o 
  -5   4   3       75.65       96.30      8.93 o 
  -4   4   3       13.36       18.43      4.25 o 
  -3   4   3      244.61      282.38     10.36 o 
  -2   4   3        5.58        2.19      2.94 o 
  -1   4   3        0.03        2.20      2.27 o 
   0   4   3       60.58       54.27      2.61 o 
   1   4   3     1737.07     1475.74     17.54 o 
   2   4   3       41.71       56.01      4.88 o 
   3   4   3        1.57        2.09      3.32 o 
   4   4   3      133.60      130.31      8.02 o 
   5   4   3       99.14       87.84      7.19 o 
   6   4   3        2.03        0.46      4.27 o 
   7   4   3       14.88        3.81      4.96 o 
  -7   5   3        7.10        7.20      6.41 o 
  -6   5   3       12.45        8.88      6.11 o 
  -5   5   3       17.96        2.09      5.34 o 
  -4   5   3        1.02        0.90      4.06 o 
  -3   5   3        8.06       10.71      3.39 o 
  -2   5   3       90.14      102.57      5.59 o 
  -1   5   3       29.80       25.99      3.20 o 
   0   5   3      166.79      155.93     18.44 o 
   1   5   3       35.64       21.12      3.56 o 
   2   5   3       28.27       31.57      4.48 o 
   3   5   3       22.98       26.51      5.02 o 
   4   5   3       71.19       67.11      6.73 o 
   5   5   3       36.23       35.08      5.89 o 
   6   5   3        0.03        0.87      3.86 o 
   7   5   3        5.04        1.10      4.43 o 
  -7   6   3        7.35        3.54      8.09 o 
  -6   6   3       18.27       28.06      6.90 o 
  -5   6   3       10.60       11.68      6.39 o 
  -4   6   3        2.66        2.85      4.39 o 
  -3   6   3      643.56      680.64     16.65 o 
  -2   6   3        4.18        1.11      3.00 o 
  -1   6   3        0.11        2.55      2.55 o 
   0   6   3      107.06      100.45      5.48 o 
   1   6   3       10.77       10.38      3.10 o 
   2   6   3        0.06        3.42      3.42 o 
   3   6   3        1.44        7.43      3.18 o 
   4   6   3      555.46      586.64     16.62 o 
   5   6   3       18.84       12.19      5.60 o 
   6   6   3       12.39       13.59      4.15 o 
   7   6   3        0.00        0.00      4.47 o 
  -7   7   3        3.61        8.02      7.70 o 
  -6   7   3        0.02        4.57      7.23 o 
  -5   7   3       53.80       45.20      7.96 o 
  -4   7   3       73.06       68.93      8.37 o 
  -3   7   3       55.85       54.62      6.58 o 
  -2   7   3      307.05      280.70     10.05 o 
  -1   7   3        4.58        4.25      3.08 o 
   0   7   3       40.69       57.28      6.40 o 
   1   7   3       18.58       15.86      3.82 o 
   2   7   3      303.55      331.57     12.32 o 
   3   7   3        4.86        9.21      4.15 o 
   4   7   3       43.95       45.10      6.17 o 
   5   7   3       22.49       22.84      4.99 o 
   6   7   3        0.01        2.82      4.30 o 
  -6   8   3        0.02        7.90      7.90 o 
  -5   8   3        8.58       18.74      6.46 o 
  -4   8   3       93.65       68.25      9.66 o 
  -3   8   3        8.55       11.81      3.98 o 
  -2   8   3        5.06        3.43      2.94 o 
  -1   8   3      234.88      223.12      9.54 o 
   0   8   3        0.20        0.35      2.66 o 
   1   8   3        3.52        8.69      3.93 o 
   2   8   3      146.90      151.08      9.43 o 
   3   8   3       77.23       77.81      7.67 o 
   4   8   3       64.41       53.35      7.78 o 
   5   8   3        3.72        3.21      3.79 o 
   6   8   3        0.02        5.83      3.60 o 
  -6   9   3        0.45        0.84      7.03 o 
  -5   9   3       19.27       26.14      7.78 o 
  -4   9   3        0.96        1.20      5.48 o 
  -3   9   3        0.00        3.48      3.98 o 
  -2   9   3      136.28      135.65      8.44 o 
  -1   9   3        5.61       13.98      3.96 o 
   0   9   3       93.31       90.06      6.60 o 
   1   9   3        5.93       13.76      4.59 o 
   2   9   3       10.06       11.53      4.22 o 
   3   9   3      412.20      395.60     15.64 o 
   4   9   3       62.54       56.30      6.11 o 
   5   9   3        8.12       10.15      4.67 o 
   6   9   3       19.29        6.50      5.39 o 
  -6  10   3        0.12       12.47      6.69 o 
  -5  10   3        0.24        1.57      6.98 o 
  -4  10   3       11.75        6.75      6.39 o 
  -3  10   3       11.58       14.75      4.72 o 
  -2  10   3        2.40        2.21      4.92 o 
  -1  10   3      210.43      250.24     12.83 o 
   0  10   3       23.43       26.38      3.87 o 
   1  10   3        0.01        4.54      4.54 o 
   2  10   3       34.20       31.14      6.55 o 
   3  10   3      145.95      136.65     10.09 o 
   4  10   3        0.85        9.97      4.12 o 
   5  10   3        0.87        1.02      4.58 o 
  -5  11   3        1.88        3.30      7.24 o 
  -4  11   3        0.02        0.63      5.65 o 
  -3  11   3       23.44       20.92      6.08 o 
  -2  11   3        5.68        7.58      4.04 o 
  -1  11   3        3.38        0.52      4.92 o 
   0  11   3       27.77       26.53      4.49 o 
   1  11   3       10.88        0.00      6.51 o 
   2  11   3       38.40       48.50      7.12 o 
   3  11   3      104.17       88.28      8.91 o 
   4  11   3        3.22        2.11      4.33 o 
   5  11   3        0.02        1.58      4.66 o 
  -5  12   3        3.38        0.00      7.06 o 
  -4  12   3       11.49        9.95      6.56 o 
  -3  12   3        2.35        2.71      5.25 o 
  -2  12   3        0.78        6.37      4.89 o 
  -1  12   3        0.14        1.91      5.20 o 
   0  12   3       10.31        1.12      4.59 o 
   1  12   3       18.70       11.27      6.18 o 
   2  12   3      112.12      104.87     10.41 o 
   3  12   3       16.52       11.85      5.63 o 
   4  12   3        5.25        4.35      4.81 o 
  -4  13   3        5.34        5.32      5.93 o 
  -3  13   3       22.51       30.24      5.46 o 
  -2  13   3        1.03        6.74      6.74 o 
  -1  13   3       14.60       14.74      6.06 o 
   0  13   3       19.49       23.30      6.74 o 
   1  13   3        0.17        1.92      6.81 o 
   2  13   3        1.32        6.44      6.44 o 
   3  13   3        2.09        4.05      5.47 o 
   4  13   3        9.48        4.29      5.22 o 
  -3  14   3        2.76        3.04      5.77 o 
  -2  14   3        7.02        7.10      6.70 o 
  -1  14   3        0.45       10.76      5.76 o 
   0  14   3        0.13        0.22      5.09 o 
   1  14   3       19.36       20.64      6.93 o 
   2  14   3       19.47       17.19      7.39 o 
   3  14   3        1.75        9.72      4.18 o 
  -1  15   3        1.02        3.18      5.69 o 
   0  15   3        0.03        0.35      4.85 o 
   1  15   3       23.71       15.19      7.52 o 
  -6   0   4        2.86        6.45      6.63 o 
  -4   0   4       14.96       11.25      3.90 o 
  -2   0   4      420.03      450.33     10.39 o 
   0   0   4     1819.59     1813.91     43.68 o 
   2   0   4       34.33       46.45      2.28 o 
   4   0   4       19.34       16.20      3.54 o 
   6   0   4      316.07      327.48     15.92 o 
  -7   1   4       11.73       13.32      6.76 o 
  -6   1   4       72.44       84.74      9.79 o 
  -5   1   4       13.31        5.35      5.28 o 
  -4   1   4       86.02      101.06      6.73 o 
  -3   1   4      183.18      191.60      7.85 o 
  -2   1   4      372.47      414.04     10.15 o 
  -1   1   4      420.64      511.18     11.06 o 
   0   1   4      698.26      673.21     10.69 o 
   1   1   4        0.59        2.52      1.61 o 
   2   1   4     1895.60     1882.69     20.05 o 
   3   1   4      195.05      208.86      7.99 o 
   4   1   4       62.72       73.57      5.78 o 
   5   1   4       32.89       33.17      5.84 o 
   6   1   4      358.16      355.09     16.18 o 
   7   1   4       10.61        5.62      6.85 o 
  -7   2   4        6.04        0.00      8.96 o 
  -6   2   4       12.80        8.29      6.09 o 
  -5   2   4        2.74        5.49      4.14 o 
  -4   2   4       31.85       27.25      4.35 o 
  -3   2   4      346.79      340.72     10.44 o 
  -2   2   4      362.20      335.69      9.46 o 
  -1   2   4      370.47      343.38     10.71 o 
   0   2   4       25.36       31.91      4.45 o 
   1   2   4      443.59      374.07      8.17 o 
   2   2   4      455.76      454.80     10.40 o 
   3   2   4      348.86      378.87     10.83 o 
   4   2   4       16.08       15.28      3.39 o 
   5   2   4      397.34      370.76     13.25 o 
   6   2   4       33.59       35.02      7.25 o 
   7   2   4       23.44        8.15      5.98 o 
  -7   3   4        0.69        1.77      8.64 o 
  -6   3   4        0.06        1.91      6.33 o 
  -5   3   4        1.68        4.59      4.59 o 
  -4   3   4      123.91      128.19      8.31 o 
  -3   3   4       57.41       66.08      5.37 o 
  -2   3   4      231.33      259.08      8.67 o 
  -1   3   4      792.99      850.17     14.01 o 
   0   3   4      414.96      334.21    214.82 o 
   1   3   4      136.85      108.01      5.02 o 
   2   3   4      195.00      203.30      7.71 o 
   3   3   4       52.12       45.35      4.59 o 
   4   3   4        4.17        4.17      3.32 o 
   5   3   4      158.45      170.36     10.01 o 
   6   3   4        3.66        7.66      4.89 o 
   7   3   4       18.03        1.36      6.98 o 
  -7   4   4        2.99        0.89      6.42 o 
  -6   4   4       49.25       49.00      9.14 o 
  -5   4   4       77.73       94.77      8.71 o 
  -4   4   4       15.61       29.29      4.48 o 
  -3   4   4      429.79      439.88     12.98 o 
  -2   4   4      117.32       82.13      6.83 o 
  -1   4   4      458.47      500.57     11.23 o 
   0   4   4      450.60      404.98     14.56 o 
   1   4   4     1337.56     1173.89     16.24 o 
   2   4   4        0.09        1.17      3.04 o 
   3   4   4      124.86       90.44      8.36 o 
   4   4   4        3.00        3.15      4.40 o 
   5   4   4       84.52       91.62      7.90 o 
   6   4   4        9.84        3.99      5.20 o 
   7   4   4       58.90       87.13      6.66 o 
  -7   5   4       16.20       13.78      7.18 o 
  -6   5   4       18.65       28.00      7.06 o 
  -5   5   4       21.35       16.50      6.31 o 
  -4   5   4      112.48       95.78      8.44 o 
  -3   5   4      252.47      237.01     10.15 o 
  -2   5   4      156.75      140.58      6.89 o 
  -1   5   4       11.40       21.59      3.08 o 
   0   5   4       77.35       87.07      3.64 o 
   1   5   4      265.28      260.02      8.45 o 
   2   5   4       54.55       47.55      5.22 o 
   3   5   4        8.22        9.22      3.73 o 
   4   5   4      701.04      701.18     18.50 o 
   5   5   4       35.63       22.53      4.99 o 
   6   5   4        0.03        4.55      3.78 o 
   7   5   4        1.38        3.92      4.13 o 
  -7   6   4        2.18       14.61      6.94 o 
  -6   6   4        4.77        8.68      6.34 o 
  -5   6   4        1.02        1.78      5.55 o 
  -4   6   4       10.23       11.56      5.15 o 
  -3   6   4       13.19       13.55      4.25 o 
  -2   6   4      167.97      146.96      7.34 o 
  -1   6   4        0.08        2.41      2.41 o 
   0   6   4        4.19        6.71      2.17 o 
   1   6   4      465.26      412.17     11.49 o 
   2   6   4       23.79       24.76      4.32 o 
   3   6   4       61.69       61.51      6.79 o 
   4   6   4      138.32      158.24     10.01 o 
   5   6   4       51.33       52.57      6.38 o 
   6   6   4        0.64        2.25      3.82 o 
   7   6   4       15.55       12.33      4.39 o 
  -7   7   4       10.07        6.07      9.29 o 
  -6   7   4        0.06        2.28      6.35 o 
  -5   7   4       23.14       21.88      6.24 o 
  -4   7   4       12.49       20.05      5.71 o 
  -3   7   4        8.54        1.54      4.56 o 
  -2   7   4      211.86      191.04      8.52 o 
  -1   7   4       15.69        3.11      4.24 o 
   0   7   4      700.98      715.71     47.46 o 
   1   7   4       59.75       50.19      5.48 o 
   2   7   4        0.18        0.43      3.92 o 
   3   7   4       80.24       77.54      8.03 o 
   4   7   4       60.14       53.82      6.84 o 
   5   7   4        6.61        1.81      4.45 o 
   6   7   4        1.71        6.40      3.89 o 
  -6   8   4        0.28        5.67      6.57 o 
  -5   8   4        0.49        0.00      5.10 o 
  -4   8   4        8.33        6.60      5.34 o 
  -3   8   4       53.22       62.79      6.29 o 
  -2   8   4        0.41        4.93      3.27 o 
  -1   8   4       35.12       39.59      5.70 o 
   0   8   4       21.87       25.57      6.93 o 
   1   8   4        0.21        2.64      3.05 o 
   2   8   4        0.48       12.01      3.73 o 
   3   8   4      313.68      337.63     14.48 o 
   4   8   4       43.92       32.02      6.04 o 
   5   8   4        8.31        7.41      3.68 o 
   6   8   4        3.22        0.00      3.94 o 
  -6   9   4        0.70        3.44      6.54 o 
  -5   9   4        0.21        3.73      6.24 o 
  -4   9   4        7.76        6.88      5.60 o 
  -3   9   4       24.64       19.36      5.32 o 
  -2   9   4       37.79       34.58      4.89 o 
  -1   9   4        3.60        7.82      4.17 o 
   0   9   4       49.20       58.05      4.76 o 
   1   9   4        7.48        0.42      5.19 o 
   2   9   4       47.16       45.80      5.89 o 
   3   9   4      213.30      174.71     11.18 o 
   4   9   4       24.55       21.32      5.12 o 
   5   9   4        6.11        1.91      4.17 o 
   6   9   4        2.47        0.46      4.13 o 
  -5  10   4       16.77       18.13      7.93 o 
  -4  10   4       18.51       29.39      6.02 o 
  -3  10   4       24.36       30.87      5.43 o 
  -2  10   4        9.46        5.40      4.52 o 
  -1  10   4        0.72        0.96      3.97 o 
   0  10   4       11.65       14.66      3.58 o 
   1  10   4       24.93       34.64      6.22 o 
   2  10   4      107.01      127.28      9.55 o 
   3  10   4        0.51        6.78      4.63 o 
   4  10   4        6.18        1.53      5.35 o 
   5  10   4        0.22        4.30      4.30 o 
  -5  11   4        8.65        7.83      7.83 o 
  -4  11   4        0.48        1.28      6.38 o 
  -3  11   4        8.83       16.01      4.43 o 
  -2  11   4       23.53       27.49      5.86 o 
  -1  11   4        0.45        1.61      4.86 o 
   0  11   4        0.67        2.73      3.32 o 
   1  11   4        8.57        5.45      5.45 o 
   2  11   4       74.05       85.53      8.56 o 
   3  11   4       33.32       40.26      6.63 o 
   4  11   4        0.01        4.22      3.95 o 
   5  11   4        2.83        1.00      4.40 o 
  -4  12   4        0.10        0.65      6.36 o 
  -3  12   4        0.02        4.47      5.78 o 
  -2  12   4        0.00        5.74      6.00 o 
  -1  12   4       29.81       34.76      6.77 o 
   0  12   4        9.58       16.12      4.34 o 
   1  12   4        2.32        6.49      6.49 o 
   2  12   4       90.81       81.74     10.41 o 
   3  12   4       20.85       21.92      6.67 o 
   4  12   4        1.01        4.78      4.78 o 
  -4  13   4        2.56        3.96      4.84 o 
  -3  13   4        1.16        0.58      5.45 o 
  -2  13   4       62.99       67.95      8.22 o 
  -1  13   4        2.95        6.11      4.52 o 
   0  13   4       24.39       31.15     10.81 o 
   1  13   4       37.49       46.50      8.28 o 
   2  13   4       12.76       14.06      7.29 o 
   3  13   4        1.90        2.36      4.94 o 
  -2  14   4        4.06        4.72      5.76 o 
  -1  14   4        1.98        6.57      6.33 o 
   0  14   4        1.93       10.20      4.22 o 
   1  14   4       27.73       24.46      8.20 o 
   2  14   4       38.35       39.51      6.77 o 
  -7   0   5        2.28        7.27      9.57 o 
  -5   0   5      556.94      521.52     18.17 o 
  -3   0   5      254.73      253.78      9.64 o 
  -1   0   5       98.27       90.09      5.10 o 
   1   0   5     1652.42     1758.53     20.46 o 
   3   0   5      104.95      114.02      6.14 o 
   5   0   5        0.34        1.87      3.47 o 
   7   0   5        7.21        1.54      6.86 o 
  -7   1   5        0.29        7.56      9.51 o 
  -6   1   5        0.25        6.48      6.80 o 
  -5   1   5       88.52       85.08      7.82 o 
  -4   1   5      285.10      287.20     11.15 o 
  -3   1   5       23.57       28.34      3.94 o 
  -2   1   5       76.11       70.29      4.94 o 
  -1   1   5      435.68      520.25     11.63 o 
   0   1   5      422.57      511.93      8.24 o 
   1   1   5      232.55      233.63      7.26 o 
   2   1   5      478.75      525.76     11.35 o 
   3   1   5       58.97       53.09      4.47 o 
   4   1   5        6.00        2.55      3.14 o 
   5   1   5        0.27        1.52      4.08 o 
   6   1   5       50.42       41.59      7.15 o 
   7   1   5        2.13        9.63      5.51 o 
  -7   2   5        6.39        3.55      7.99 o 
  -6   2   5       53.37       52.36      8.03 o 
  -5   2   5      177.22      186.45     10.66 o 
  -4   2   5        3.57        3.76      3.57 o 
  -3   2   5       23.39       28.39      3.96 o 
  -2   2   5      984.40      951.66     16.26 o 
  -1   2   5        9.91       12.38      2.79 o 
   0   2   5       40.34       47.97      4.20 o 
   1   2   5       64.81       60.51      4.04 o 
   2   2   5       85.00       74.73      5.06 o 
   3   2   5      292.63      312.33     10.34 o 
   4   2   5       19.74       22.68      4.49 o 
   5   2   5      189.63      184.39     10.23 o 
   6   2   5       18.58       18.06      5.46 o 
   7   2   5       26.00        5.62      6.30 o 
  -7   3   5        0.68        5.90      6.68 o 
  -6   3   5       85.12      101.24      9.54 o 
  -5   3   5        2.53        0.00      4.85 o 
  -4   3   5      249.93      240.92     11.15 o 
  -3   3   5      130.58      143.43      7.54 o 
  -2   3   5       29.46       25.42      3.37 o 
  -1   3   5        0.90        2.79      2.31 o 
   0   3   5      202.40      166.03    106.81 o 
   1   3   5      768.70      686.68     12.24 o 
   2   3   5      266.48      268.36      8.93 o 
   3   3   5      239.56      249.04      9.63 o 
   4   3   5       26.62       25.78      5.33 o 
   5   3   5       31.61       29.47      5.68 o 
   6   3   5        9.52        3.08      5.05 o 
   7   3   5        8.89        3.33      6.10 o 
  -7   4   5        7.19        1.64      7.29 o 
  -6   4   5        5.38        0.68      6.42 o 
  -5   4   5        6.76       20.02      4.90 o 
  -4   4   5       46.10       51.51      5.67 o 
  -3   4   5      155.55      169.55      8.68 o 
  -2   4   5      197.33      172.90      7.49 o 
  -1   4   5      355.81      369.98      9.97 o 
   0   4   5      209.83      216.39      8.90 o 
   1   4   5      310.93      289.06      9.48 o 
   2   4   5        4.18        2.08      2.46 o 
   3   4   5        0.57        3.94      3.94 o 
   4   4   5      142.67      146.99      9.35 o 
   5   4   5        7.55        4.46      4.81 o 
   6   4   5        0.06        2.59      3.50 o 
   7   4   5       46.25       71.15      6.19 o 
  -7   5   5       17.36       14.94      7.09 o 
  -6   5   5       10.27       13.08      6.58 o 
  -5   5   5        4.03        6.82      5.02 o 
  -4   5   5       42.28       52.21      6.52 o 
  -3   5   5      339.82      296.50     11.24 o 
  -2   5   5       20.58       22.44      3.40 o 
  -1   5   5       27.11       19.93      3.75 o 
   0   5   5        7.10        2.90      1.82 o 
   1   5   5        6.48        5.20      3.16 o 
   2   5   5       17.83       21.58      3.98 o 
   3   5   5       39.29       47.43      6.10 o 
   4   5   5       88.22       99.37      8.14 o 
   5   5   5       73.38       82.02      7.62 o 
   6   5   5        8.70        2.51      5.36 o 
   7   5   5        0.21        1.12      4.86 o 
  -7   6   5       18.86        9.17      9.34 o 
  -6   6   5        3.65        6.59      6.05 o 
  -5   6   5        2.65        4.82      5.44 o 
  -4   6   5       87.84       97.98      8.76 o 
  -3   6   5       51.08       41.84      5.45 o 
  -2   6   5       62.30       64.51      5.27 o 
  -1   6   5      158.93      154.49      2.85 o 
   0   6   5      364.57      394.58     32.99 o 
   1   6   5       24.46        6.59      4.45 o 
   2   6   5        0.18        2.92      3.05 o 
   3   6   5       51.67       70.93      7.06 o 
   4   6   5      192.71      193.38     11.20 o 
   5   6   5        1.04        1.84      3.90 o 
   6   6   5        2.81        4.08      4.08 o 
  -6   7   5        3.11       13.92      6.52 o 
  -5   7   5        0.69       14.32      4.98 o 
  -4   7   5       54.09       54.34      7.35 o 
  -3   7   5        4.47        2.37      4.35 o 
  -2   7   5       94.94       93.16      6.87 o 
  -1   7   5       86.21       94.34      6.14 o 
   0   7   5       37.84       47.04      3.66 o 
   1   7   5      327.45      324.72     11.74 o 
   2   7   5        0.57        4.51      3.87 o 
   3   7   5       54.12       55.55      6.54 o 
   4   7   5        1.50        0.94      4.91 o 
   5   7   5       36.53       21.79      5.27 o 
   6   7   5        0.59        1.39      3.83 o 
  -6   8   5        0.24        0.80      6.55 o 
  -5   8   5        0.39        5.82      5.82 o 
  -4   8   5      149.05      142.99     10.58 o 
  -3   8   5        7.55        8.07      4.29 o 
  -2   8   5        3.67        4.81      3.76 o 
  -1   8   5       29.33       28.53      4.74 o 
   0   8   5       29.02       35.81      3.52 o 
   1   8   5       16.54       30.26      4.87 o 
   2   8   5       17.82       12.25      5.88 o 
   3   8   5      127.33      158.74      9.92 o 
   4   8   5      108.59      103.85      9.28 o 
   5   8   5       33.37       28.99      6.28 o 
   6   8   5        1.06        2.31      3.83 o 
  -6   9   5        0.53        0.00      6.24 o 
  -5   9   5        8.59        4.48      7.08 o 
  -4   9   5        1.91        7.04      5.16 o 
  -3   9   5       42.96       40.16      6.00 o 
  -2   9   5       86.62       75.84      7.43 o 
  -1   9   5       61.79       62.98      6.86 o 
   0   9   5       31.98       39.20      4.06 o 
   1   9   5        0.01        3.20      4.29 o 
   2   9   5        2.95        5.68      5.68 o 
   3   9   5       10.79       20.94      5.11 o 
   4   9   5        0.00        1.01      4.06 o 
   5   9   5        6.21        0.50      4.93 o 
  -5  10   5        0.12        3.09      6.21 o 
  -4  10   5        0.32        4.33      5.07 o 
  -3  10   5       20.89       15.80      5.07 o 
  -2  10   5        0.63        3.22      4.49 o 
  -1  10   5      286.00      287.85     13.67 o 
   0  10   5        1.86        2.26      4.87 o 
   1  10   5       18.69       10.82      5.45 o 
   2  10   5        4.12        1.13      5.13 o 
   3  10   5        1.04        6.68      4.72 o 
   4  10   5        1.54        3.19      5.06 o 
   5  10   5        1.07        1.50      3.94 o 
  -5  11   5       15.07        8.06      7.53 o 
  -4  11   5        4.14        4.55      6.23 o 
  -3  11   5       20.64       26.25      5.77 o 
  -2  11   5        3.72        9.28      4.88 o 
  -1  11   5        3.47        4.82      5.36 o 
   0  11   5       28.74       38.55      5.52 o 
   1  11   5        4.00        2.27      5.04 o 
   2  11   5       43.17       46.40      7.40 o 
   3  11   5       80.32       72.55      9.03 o 
   4  11   5        7.57        7.63      5.26 o 
  -4  12   5        2.62        2.05      5.13 o 
  -3  12   5        1.30        2.31      5.17 o 
  -2  12   5        0.69        2.89      5.20 o 
  -1  12   5       42.56       56.40      7.97 o 
   0  12   5        0.10        0.29      3.99 o 
   1  12   5        0.48        6.63      6.63 o 
   2  12   5        1.60        3.83      5.80 o 
   3  12   5        2.18        0.00      5.52 o 
   4  12   5        4.07        9.79      4.41 o 
  -3  13   5        5.88        0.62      6.13 o 
  -2  13   5        3.14        3.10      5.85 o 
  -1  13   5        6.65       12.47      6.06 o 
   0  13   5       32.62       28.73      5.95 o 
   1  13   5        8.85        9.60      6.58 o 
   2  13   5        3.25        3.33      6.28 o 
   3  13   5        4.84       11.54      5.14 o 
  -2  14   5       10.48        1.30      6.62 o 
  -1  14   5        9.70        6.24      7.28 o 
   0  14   5        0.07        1.22      4.81 o 
   1  14   5        3.31        3.51      7.14 o 
   2  14   5       22.49       29.00      6.73 o 
  -6   0   6       25.71       39.80      6.98 o 
  -4   0   6       36.23       41.60      5.88 o 
  -2   0   6      605.79      593.63     12.61 o 
   0   0   6      311.90      239.76     13.99 o 
   2   0   6     2531.94     2146.71     24.60 o 
   4   0   6       29.78       24.70      3.08 o 
   6   0   6        0.09        3.54      4.67 o 
  -7   1   6        2.50        5.32      6.56 o 
  -6   1   6       70.72       74.84      9.62 o 
  -5   1   6        2.91        4.83      5.02 o 
  -4   1   6       12.69       18.31      3.36 o 
  -3   1   6        0.69        8.59      2.22 o 
  -2   1   6      643.82      623.09     13.06 o 
  -1   1   6      554.19      566.63     12.80 o 
   0   1   6        4.16        7.03      2.04 o 
   1   1   6       18.17       30.56      3.53 o 
   2   1   6      568.48      558.44     12.60 o 
   3   1   6        0.73        0.29      2.84 o 
   4   1   6        2.94        3.45      3.45 o 
   5   1   6        0.74        1.57      4.00 o 
   6   1   6       81.31       83.06      7.71 o 
   7   1   6        7.81        0.69      5.47 o 
  -7   2   6        0.64        3.39      7.23 o 
  -6   2   6        5.10        9.46      6.06 o 
  -5   2   6       46.73       31.02      7.19 o 
  -4   2   6       11.01       13.14      4.30 o 
  -3   2   6      217.03      250.34      9.83 o 
  -2   2   6      491.09      514.14     12.60 o 
  -1   2   6      465.32      483.55     11.64 o 
   0   2   6       21.65        5.27      2.84 o 
   1   2   6       36.54       35.77      3.28 o 
   2   2   6       80.93       67.10      4.99 o 
   3   2   6      114.67      118.00      7.17 o 
   4   2   6        3.38        1.80      3.80 o 
   5   2   6      101.68       94.26      7.88 o 
   6   2   6        5.00        5.68      4.51 o 
   7   2   6        0.14        6.43      6.43 o 
  -7   3   6        1.32        4.90      7.19 o 
  -6   3   6      113.48      119.29     10.52 o 
  -5   3   6       58.66       64.35      8.18 o 
  -4   3   6      398.33      379.28     13.91 o 
  -3   3   6       33.21       30.77      4.16 o 
  -2   3   6       13.48       11.69      3.27 o 
  -1   3   6      333.90      360.06     10.00 o 
   0   3   6      415.95      359.78     30.66 o 
   1   3   6      517.19      445.22     10.47 o 
   2   3   6      102.12       84.36      5.43 o 
   3   3   6      149.08      138.39      7.92 o 
   4   3   6        0.54        4.73      3.19 o 
   5   3   6        1.54        7.09      3.86 o 
   6   3   6        0.87        1.06      4.70 o 
   7   3   6        3.17        3.15      4.30 o 
  -7   4   6       23.52        2.45      8.02 o 
  -6   4   6       15.97       13.93      7.86 o 
  -5   4   6       39.54       45.76      7.29 o 
  -4   4   6        0.70        1.30      4.25 o 
  -3   4   6       12.49        7.42      3.43 o 
  -2   4   6        1.24        1.19      2.72 o 
  -1   4   6      120.41      129.80      6.63 o 
   0   4   6      465.93      441.73     11.90 o 
   1   4   6      479.76      458.25     11.46 o 
   2   4   6       67.91       59.02      5.68 o 
   3   4   6       18.29       18.60      5.20 o 
   4   4   6        1.26        2.21      4.36 o 
   5   4   6        1.71        2.85      4.37 o 
   6   4   6        3.20        5.17      5.17 o 
  -7   5   6       15.71       24.16      7.88 o 
  -6   5   6        2.81        4.20      7.07 o 
  -5   5   6        0.01        1.75      5.20 o 
  -4   5   6      130.21      138.10      9.26 o 
  -3   5   6      259.27      284.86     11.44 o 
  -2   5   6      155.70      159.49      7.81 o 
  -1   5   6       35.88       27.69      4.03 o 
   0   5   6      271.03      264.70     18.46 o 
   1   5   6      147.63      129.91      7.17 o 
   2   5   6        3.79        4.03      3.43 o 
   3   5   6        8.46        8.48      4.49 o 
   4   5   6      180.26      212.28     11.39 o 
   5   5   6       13.24       16.75      5.34 o 
   6   5   6        5.00       11.74      5.19 o 
  -6   6   6        0.04        3.66      5.03 o 
  -5   6   6        1.68        6.19      4.47 o 
  -4   6   6        3.30        1.53      5.39 o 
  -3   6   6      380.64      363.97     13.05 o 
  -2   6   6        0.10        1.30      3.03 o 
  -1   6   6       45.70       48.86      4.86 o 
   0   6   6      112.97      124.39      5.07 o 
   1   6   6        7.52       11.66      3.79 o 
   2   6   6       31.57       29.09      4.97 o 
   3   6   6       20.73       25.73      5.08 o 
   4   6   6       84.85       80.78      8.78 o 
   5   6   6        0.67        2.04      3.73 o 
   6   6   6        2.82        5.48      3.83 o 
  -6   7   6        6.99       13.17      7.31 o 
  -5   7   6        7.93       13.23      6.58 o 
  -4   7   6       33.53       27.43      6.83 o 
  -3   7   6        9.30        3.72      4.51 o 
  -2   7   6       17.17       23.34      3.77 o 
  -1   7   6        1.72        3.31      3.31 o 
   0   7   6      421.72      438.52     34.26 o 
   1   7   6       67.26       78.94      6.37 o 
   2   7   6       11.97        8.91      5.09 o 
   3   7   6        9.42       13.14      4.34 o 
   4   7   6        3.86        0.52      5.28 o 
   5   7   6        0.15        5.57      5.57 o 
   6   7   6        2.35        2.37      4.54 o 
  -6   8   6        4.08        8.16      6.85 o 
  -5   8   6        1.52        2.13      6.32 o 
  -4   8   6       13.79       12.36      5.76 o 
  -3   8   6      100.40      105.95      8.10 o 
  -2   8   6        0.10        1.16      3.86 o 
  -1   8   6       89.31       89.71      7.43 o 
   0   8   6        3.84        9.22      2.61 o 
   1   8   6       27.80       33.65      4.85 o 
   2   8   6       13.30       15.79      5.73 o 
   3   8   6       36.95       39.40      6.60 o 
   4   8   6       11.70       14.21      5.90 o 
   5   8   6        1.60        0.53      4.90 o 
  -5   9   6       14.62       18.75      6.18 o 
  -4   9   6        3.39        4.15      5.86 o 
  -3   9   6       29.13       28.22      5.60 o 
  -2   9   6      146.54      146.78      9.28 o 
  -1   9   6      107.14      134.07      8.75 o 
   0   9   6        6.57        7.25      3.23 o 
   1   9   6       51.70       47.29      7.45 o 
   2   9   6        0.16        0.57      4.58 o 
   3   9   6        0.39        3.46      5.59 o 
   4   9   6        6.91        7.91      5.21 o 
   5   9   6       45.78       34.33      6.49 o 
  -5  10   6        1.56        3.14      6.72 o 
  -4  10   6       14.00       10.19      7.40 o 
  -3  10   6        5.76        4.14      4.81 o 
  -2  10   6        0.01        1.43      4.27 o 
  -1  10   6        6.20        2.37      4.82 o 
   0  10   6       18.29       25.59      3.79 o 
   1  10   6       35.99       37.73      6.51 o 
   2  10   6       27.23       27.15      6.73 o 
   3  10   6        2.87        4.81      5.09 o 
   4  10   6        0.28        6.92      4.46 o 
   5  10   6        2.04        3.59      3.76 o 
  -4  11   6        5.02        2.70      6.18 o 
  -3  11   6       26.82       17.26      6.45 o 
  -2  11   6       54.51       57.78      7.10 o 
  -1  11   6       11.49       17.21      6.09 o 
   0  11   6       18.19       18.27      3.54 o 
   1  11   6       35.15       38.18      7.52 o 
   2  11   6       42.82       35.02      7.67 o 
   3  11   6        5.34        3.13      5.75 o 
   4  11   6        4.01        6.35      5.27 o 
  -4  12   6        1.79       10.82      5.65 o 
  -3  12   6        1.27        5.79      5.79 o 
  -2  12   6       86.89       75.08      9.32 o 
  -1  12   6       53.82       53.58      8.85 o 
   0  12   6        3.85        4.85      5.96 o 
   1  12   6        0.53        3.34      5.88 o 
   2  12   6        2.94        7.42      7.42 o 
   3  12   6        1.84        1.91      5.12 o 
  -3  13   6        0.03        2.42      5.24 o 
  -2  13   6       13.33       20.00      5.85 o 
  -1  13   6        8.14        1.91      6.00 o 
   0  13   6        1.85        7.24     11.83 o 
   1  13   6        0.11        0.00      4.90 o 
   2  13   6       13.95       13.80      6.65 o 
  -1  14   6        8.64        1.30      6.27 o 
   0  14   6        3.98        3.06      4.89 o 
   1  14   6       20.06       16.87      7.29 o 
  -7   0   7        4.82        3.69      7.52 o 
  -5   0   7     1123.09     1102.19     26.88 o 
  -3   0   7        1.92        2.12      3.56 o 
  -1   0   7       22.92       21.69      3.89 o 
   1   0   7      295.65      219.19     10.63 o 
   3   0   7        5.92        3.05      3.05 o 
   5   0   7        2.36        3.61      4.09 o 
  -7   1   7        0.15        4.17      6.57 o 
  -6   1   7       98.31      107.39     11.06 o 
  -5   1   7        7.07        6.99      5.80 o 
  -4   1   7        8.14        5.25      5.05 o 
  -3   1   7        1.53        1.61      3.12 o 
  -2   1   7       10.17       13.77      2.94 o 
  -1   1   7      131.87      145.38      6.98 o 
   0   1   7       45.25       46.10      3.23 o 
   1   1   7       94.64      107.03      6.09 o 
   2   1   7        0.23        0.28      2.67 o 
   3   1   7       26.46       22.19      4.53 o 
   4   1   7        6.01        2.55      4.15 o 
   5   1   7        9.58       11.25      4.14 o 
   6   1   7        5.38        1.99      4.66 o 
  -7   2   7        3.52        2.42      6.65 o 
  -6   2   7        0.99       11.41      4.94 o 
  -5   2   7      146.36      145.19     10.76 o 
  -4   2   7        1.56        1.65      3.88 o 
  -3   2   7       20.11       17.40      4.11 o 
  -2   2   7       10.86       17.43      3.55 o 
  -1   2   7      188.04      218.70      8.28 o 
   0   2   7      265.77      306.02      6.73 o 
   1   2   7      135.51      127.14      6.22 o 
   2   2   7      190.66      189.69      7.94 o 
   3   2   7       27.93       28.46      5.00 o 
   4   2   7       73.65       75.25      6.65 o 
   5   2   7        7.57       12.32      4.78 o 
   6   2   7        4.78        1.53      5.00 o 
  -7   3   7        7.40        3.92      7.40 o 
  -6   3   7      150.81      161.74     12.34 o 
  -5   3   7       16.35       26.03      5.97 o 
  -4   3   7      392.15      392.38     14.88 o 
  -3   3   7       50.08       49.77      5.32 o 
  -2   3   7        6.89       10.82      3.18 o 
  -1   3   7       25.72       19.70      3.98 o 
   0   3   7       37.65       52.11      3.52 o 
   1   3   7      444.76      437.40     11.03 o 
   2   3   7       17.40       18.58      3.35 o 
   3   3   7      272.96      266.28     11.27 o 
   4   3   7        0.01        2.52      3.75 o 
   5   3   7        1.83        1.89      3.77 o 
   6   3   7        0.00        5.53      5.53 o 
  -7   4   7       13.56        4.63      7.03 o 
  -6   4   7        0.43        6.70      6.70 o 
  -5   4   7        6.32       10.12      5.46 o 
  -4   4   7       32.38       45.94      6.94 o 
  -3   4   7       12.15       13.76      3.89 o 
  -2   4   7       25.09       26.74      3.59 o 
  -1   4   7      224.31      215.42      8.43 o 
   0   4   7      128.83      138.80      8.76 o 
   1   4   7       17.70       20.64      4.00 o 
   2   4   7       86.49       99.09      6.75 o 
   3   4   7       72.50       97.23      7.73 o 
   4   4   7       25.90       34.06      5.38 o 
   5   4   7        0.34        2.03      4.18 o 
   6   4   7       11.77        2.21      5.62 o 
  -6   5   7        4.56       11.27      6.36 o 
  -5   5   7        3.44        1.21      5.31 o 
  -4   5   7      129.80      135.33      9.57 o 
  -3   5   7        0.76        0.00      3.92 o 
  -2   5   7       51.94       61.65      5.28 o 
  -1   5   7      179.84      166.30      7.82 o 
   0   5   7       39.06       35.40      4.05 o 
   1   5   7       52.37       43.01      5.46 o 
   2   5   7        3.97        9.28      3.39 o 
   3   5   7       51.51       56.65      6.94 o 
   4   5   7        3.26        2.17      5.40 o 
   5   5   7        0.37        3.29      4.62 o 
   6   5   7        4.69        6.16      4.87 o 
  -6   6   7       10.04       12.58      7.17 o 
  -5   6   7        0.82        2.53      5.06 o 
  -4   6   7      108.82      102.65      8.81 o 
  -3   6   7      361.87      366.97     13.50 o 
  -2   6   7       44.97       51.12      5.15 o 
  -1   6   7        1.46        3.59      2.48 o 
   0   6   7      162.84      170.72      5.93 o 
   1   6   7        1.48        2.21      3.49 o 
   2   6   7        6.51        3.11      4.28 o 
   3   6   7        8.33        9.54      5.35 o 
   4   6   7       53.35       63.09      7.58 o 
   5   6   7        2.46        5.27      5.27 o 
   6   6   7        0.31        5.22      5.22 o 
  -6   7   7        1.95        7.35      7.35 o 
  -5   7   7        8.09       15.52      6.58 o 
  -4   7   7        7.72        4.36      5.90 o 
  -3   7   7       10.85        4.36      4.59 o 
  -2   7   7       41.46       42.46      5.27 o 
  -1   7   7        2.11        3.20      2.87 o 
   0   7   7       14.02        9.57      3.00 o 
   1   7   7       26.86       25.84      4.73 o 
   2   7   7       24.61       35.60      5.96 o 
   3   7   7        1.36        0.00      5.36 o 
   4   7   7        2.30        5.36      5.55 o 
   5   7   7        0.02        0.00      4.67 o 
  -6   8   7        5.92       14.41      8.37 o 
  -5   8   7        0.01        5.02      5.31 o 
  -4   8   7       10.07       12.20      5.62 o 
  -3   8   7       80.10       73.27      7.27 o 
  -2   8   7      127.78      122.05      8.18 o 
  -1   8   7        1.43        2.42      3.92 o 
   0   8   7       35.81       27.07      3.80 o 
   1   8   7       32.32       37.10      6.20 o 
   2   8   7       99.12      107.36      9.11 o 
   3   8   7        0.15        0.58      5.26 o 
   4   8   7        3.78        6.73      5.93 o 
   5   8   7        8.99        4.53      5.95 o 
  -5   9   7        0.00        1.54      5.36 o 
  -4   9   7        2.39        4.93      5.08 o 
  -3   9   7       86.18       80.88      8.06 o 
  -2   9   7      105.53      118.99      8.75 o 
  -1   9   7        9.90        8.87      3.96 o 
   0   9   7        5.09        2.31      3.01 o 
   1   9   7        2.73        1.58      5.22 o 
   2   9   7        0.11        0.00      4.60 o 
   3   9   7        1.41        5.04      5.25 o 
   4   9   7        0.26        2.50      5.11 o 
   5   9   7       20.64       17.17      5.82 o 
  -5  10   7        0.76        0.78      6.91 o 
  -4  10   7        0.59        7.19      5.75 o 
  -3  10   7        1.67        5.19      5.19 o 
  -2  10   7       29.95       21.65      5.84 o 
  -1  10   7        0.06        4.95      4.17 o 
   0  10   7        0.03        2.75      3.04 o 
   1  10   7       40.84       50.70      7.98 o 
   2  10   7       25.17       26.89      7.53 o 
   3  10   7        0.08        6.65      6.65 o 
   4  10   7        2.40       12.46      3.57 o 
  -4  11   7        0.00        7.41      5.43 o 
  -3  11   7        6.31        6.34      5.59 o 
  -2  11   7       11.23       11.82      5.51 o 
  -1  11   7        0.71        3.79      5.21 o 
   0  11   7        2.73        2.17      6.74 o 
   1  11   7       31.93       39.62      7.07 o 
   2  11   7       14.85       13.68      8.08 o 
   3  11   7        0.33        6.09      5.60 o 
   4  11   7        3.62        9.73      5.89 o 
  -3  12   7        3.56        5.39      5.39 o 
  -2  12   7       13.75       12.06      5.51 o 
  -1  12   7       60.39       57.01      8.34 o 
   0  12   7        3.40        4.10      8.87 o 
   1  12   7        2.02       10.33      5.72 o 
   2  12   7        0.20        4.98      6.24 o 
   3  12   7        0.29        2.04      5.06 o 
  -2  13   7        1.19        4.15      5.67 o 
  -1  13   7       14.58        6.86      6.26 o 
   0  13   7        0.99        2.23      4.08 o 
   1  13   7        0.68        6.42      6.42 o 
  -6   0   8        1.38        1.38      6.09 o 
  -4   0   8       74.80       85.68      8.16 o 
  -2   0   8        0.04        2.85      2.85 o 
   0   0   8      647.31      734.01     11.56 o 
   2   0   8       22.78       27.13      2.78 o 
   4   0   8       10.63        0.77      4.19 o 
   6   0   8        0.33        0.00      4.22 o 
  -7   1   8        0.13        7.08      7.08 o 
  -6   1   8       11.30       11.53      5.82 o 
  -5   1   8       34.25       26.24      7.10 o 
  -4   1   8        3.11        5.41      4.34 o 
  -3   1   8       67.49       67.65      5.78 o 
  -2   1   8        0.49        0.56      2.39 o 
  -1   1   8       25.32       22.18      3.73 o 
   0   1   8      248.29      273.28     20.45 o 
   1   1   8      235.19      266.61      9.78 o 
   2   1   8       13.77       17.02      3.52 o 
   3   1   8      179.76      208.00      9.34 o 
   4   1   8       74.23       85.46      7.27 o 
   5   1   8       46.06       32.60      6.33 o 
   6   1   8        1.86        4.44      4.58 o 
  -7   2   8        3.02        6.78      6.78 o 
  -6   2   8        2.25        8.27      5.21 o 
  -5   2   8       84.86       82.30      8.61 o 
  -4   2   8       19.89       18.16      5.29 o 
  -3   2   8        1.86        2.11      2.92 o 
  -2   2   8       89.89       86.41      6.02 o 
  -1   2   8        0.94        1.40      2.70 o 
   0   2   8       21.05       25.46      2.49 o 
   1   2   8       51.99       49.63      4.64 o 
   2   2   8       44.14       50.78      5.01 o 
   3   2   8        7.49        9.12      3.93 o 
   4   2   8       19.40        7.48      4.79 o 
   5   2   8       41.75       44.63      6.01 o 
   6   2   8        0.02        1.03      4.56 o 
  -6   3   8       22.39       18.15      7.43 o 
  -5   3   8        0.03        1.11      4.57 o 
  -4   3   8      198.17      204.90     10.93 o 
  -3   3   8       24.04       20.58      4.25 o 
  -2   3   8       15.99       13.46      3.90 o 
  -1   3   8       86.81       81.83      6.29 o 
   0   3   8      171.08      163.05      8.02 o 
   1   3   8       70.51       52.61      4.67 o 
   2   3   8        3.45        4.48      2.87 o 
   3   3   8        1.54        0.40      3.48 o 
   4   3   8       13.72       15.73      5.03 o 
   5   3   8        0.60        2.44      3.85 o 
   6   3   8        3.65        5.82      3.85 o 
  -6   4   8        6.01        6.04      7.11 o 
  -5   4   8       13.01       13.80      5.59 o 
  -4   4   8       37.98       41.01      6.83 o 
  -3   4   8       22.75       23.07      4.85 o 
  -2   4   8        2.77        1.30      3.21 o 
  -1   4   8       96.72       98.42      6.50 o 
   0   4   8       16.36       16.39      2.50 o 
   1   4   8        0.62        0.33      2.83 o 
   2   4   8        4.18        5.42      3.61 o 
   3   4   8       30.43       37.57      5.75 o 
   4   4   8       13.99       28.33      4.79 o 
   5   4   8        3.54        1.59      4.98 o 
   6   4   8        5.58        1.13      4.98 o 
  -6   5   8        0.27        2.80      5.77 o 
  -5   5   8       18.71       17.06      6.96 o 
  -4   5   8       77.85       93.97      8.26 o 
  -3   5   8       15.90       13.95      4.90 o 
  -2   5   8        0.12        4.18      2.39 o 
  -1   5   8        3.77        3.83      3.31 o 
   0   5   8       24.20       32.65      3.11 o 
   1   5   8      210.55      234.22      9.82 o 
   2   5   8       67.02       77.20      7.77 o 
   3   5   8      146.78      180.48     11.71 o 
   4   5   8       22.34       24.93      6.39 o 
   5   5   8        5.66        4.65      5.55 o 
   6   5   8       16.60       18.69      6.27 o 
  -6   6   8        3.66       12.45      5.05 o 
  -5   6   8       11.27       18.14      6.89 o 
  -4   6   8       26.86       26.10      6.79 o 
  -3   6   8       96.91      109.83      8.35 o 
  -2   6   8       50.85       51.48      5.31 o 
  -1   6   8      114.94      106.57      7.18 o 
   0   6   8        3.91        0.06      2.58 o 
   1   6   8       52.97       71.36      6.61 o 
   2   6   8       39.89       61.65      7.47 o 
   3   6   8       16.64       26.65      7.16 o 
   4   6   8        9.13       10.94      5.23 o 
   5   6   8        1.81        9.62      5.51 o 
  -6   7   8        2.10       11.41      6.06 o 
  -5   7   8        6.30        8.24      5.85 o 
  -4   7   8        3.57       11.85      5.08 o 
  -3   7   8       79.65       93.84      8.11 o 
  -2   7   8        3.72        4.81      3.76 o 
  -1   7   8        2.52        2.29      3.92 o 
   0   7   8        7.07        5.12      4.39 o 
   1   7   8       16.66       17.40      5.07 o 
   2   7   8       54.07       65.70      9.02 o 
   3   7   8       12.80       15.74      6.62 o 
   4   7   8        1.84        8.00      5.20 o 
   5   7   8        5.14        1.26      5.90 o 
  -5   8   8        0.03       10.18      5.17 o 
  -4   8   8        5.85        2.42      5.82 o 
  -3   8   8       58.77       55.07      6.68 o 
  -2   8   8        1.80        0.00      4.48 o 
  -1   8   8        5.95        5.04      4.69 o 
   0   8   8       68.45       68.67      9.04 o 
   1   8   8        3.45        0.53      4.47 o 
   2   8   8       34.54       39.47      7.14 o 
   3   8   8       50.86       64.00      8.77 o 
   4   8   8        2.98        7.45      5.70 o 
   5   8   8       11.96       14.14      5.97 o 
  -5   9   8        0.00        1.52      5.62 o 
  -4   9   8        0.13        8.91      4.50 o 
  -3   9   8       15.38       16.34      4.88 o 
  -2   9   8      288.61      306.87     13.59 o 
  -1   9   8        0.13        1.85      4.19 o 
   0   9   8       10.09       17.92      3.76 o 
   1   9   8        3.55       10.76      5.00 o 
   2   9   8        0.00        1.94      4.90 o 
   3   9   8        5.04        6.31      7.35 o 
   4   9   8        0.40        1.39      5.69 o 
  -4  10   8        8.59        7.97      5.62 o 
  -3  10   8       36.96       44.43      7.07 o 
  -2  10   8       41.59       36.32      6.59 o 
  -1  10   8       15.73       11.74      5.60 o 
   0  10   8        7.76        6.73      6.91 o 
   1  10   8        7.20        6.21      5.85 o 
   2  10   8        0.71        7.61      6.28 o 
   3  10   8        0.03        5.01      6.31 o 
   4  10   8        0.25        4.02      5.18 o 
  -3  11   8        7.59        8.83      6.05 o 
  -2  11   8       39.03       36.73      7.24 o 
  -1  11   8       35.81       22.79      6.81 o 
   0  11   8        1.02        2.39      3.77 o 
   1  11   8       36.41       42.23      8.50 o 
   2  11   8        1.13        6.26      6.26 o 
   3  11   8        1.10        7.31      7.31 o 
  -2  12   8       16.12        9.16      6.39 o 
  -1  12   8       46.07       54.93      7.73 o 
   0  12   8        3.31        9.05      3.62 o 
   1  12   8        1.21        4.92      6.00 o 
   2  12   8        2.16        1.48      6.88 o 
  -1  13   8        8.87        4.20      6.25 o 
   0  13   8        0.09        1.34      4.53 o 
  -5   0   9       34.91       54.49      9.12 o 
  -3   0   9       37.93       41.63      5.52 o 
  -1   0   9       48.54       47.23      4.96 o 
   1   0   9      657.39      685.55     16.39 o 
   3   0   9       93.92       84.87      4.03 o 
   5   0   9        3.30        0.41      3.90 o 
  -6   1   9       16.38       20.30      6.26 o 
  -5   1   9        1.31        4.55      4.55 o 
  -4   1   9       10.16        9.53      5.04 o 
  -3   1   9       29.22       27.29      4.31 o 
  -2   1   9       88.10       68.36      5.62 o 
  -1   1   9       41.44       40.59      4.57 o 
   0   1   9      122.62      137.17      5.32 o 
   1   1   9      220.51      233.03      9.14 o 
   2   1   9        1.95        1.02      3.32 o 
   3   1   9       27.47       37.20      4.85 o 
   4   1   9        4.88        4.19      4.19 o 
   5   1   9       16.46       19.23      5.46 o 
   6   1   9        0.83        2.86      3.63 o 
  -6   2   9       20.28       13.26      6.67 o 
  -5   2   9       14.61        9.08      5.21 o 
  -4   2   9       40.70       45.83      6.09 o 
  -3   2   9       51.89       57.44      5.47 o 
  -2   2   9        5.97        4.34      3.07 o 
  -1   2   9        7.60        4.72      2.77 o 
   0   2   9       15.37       12.80      2.45 o 
   1   2   9       83.51       70.90      5.95 o 
   2   2   9      334.33      336.99     11.69 o 
   3   2   9       54.60       63.62      6.34 o 
   4   2   9       78.40       77.63      7.80 o 
   5   2   9        3.88        3.31      4.65 o 
   6   2   9        1.70        0.99      4.24 o 
  -6   3   9        3.10        5.81      5.56 o 
  -5   3   9       11.34       15.06      5.21 o 
  -4   3   9        0.77        0.94      4.20 o 
  -3   3   9      153.47      139.02      8.63 o 
  -2   3   9        0.08        1.03      3.54 o 
  -1   3   9      115.37      104.13      6.71 o 
   0   3   9      164.84      134.83      4.93 o 
   1   3   9       39.76       28.61      3.87 o 
   2   3   9      263.81      259.05     10.62 o 
   3   3   9        7.96        4.52      4.01 o 
   4   3   9        0.90        4.25      3.92 o 
   5   3   9        0.13        2.56      3.90 o 
  -6   4   9        0.49        5.30      5.30 o 
  -5   4   9        0.29        2.35      5.09 o 
  -4   4   9        7.23        0.96      5.32 o 
  -3   4   9       22.54       20.05      4.74 o 
  -2   4   9       28.85       23.48      4.29 o 
  -1   4   9       30.39       35.20      4.22 o 
   0   4   9      148.82      134.32      5.26 o 
   1   4   9        0.27        0.62      2.56 o 
   2   4   9        1.72        3.76      3.95 o 
   3   4   9       76.12       80.80      7.29 o 
   4   4   9       25.66       32.24      6.81 o 
   5   4   9        5.74        7.14      4.89 o 
  -6   5   9        1.33        6.86      6.23 o 
  -5   5   9        0.00        5.52      5.52 o 
  -4   5   9       86.95       84.35      8.96 o 
  -3   5   9        9.29       16.78      4.55 o 
  -2   5   9        0.44        2.23      3.83 o 
  -1   5   9        1.91        2.04      3.36 o 
   0   5   9        1.45        1.86      2.43 o 
   1   5   9       34.28       46.46      5.77 o 
   2   5   9        0.16        3.40      5.10 o 
   3   5   9        0.25        1.05      4.86 o 
   4   5   9       10.65       14.14      4.99 o 
   5   5   9        0.11        5.99      4.07 o 
  -5   6   9        6.06        0.66      6.28 o 
  -4   6   9        3.83        5.41      5.41 o 
  -3   6   9       21.56       16.84      5.25 o 
  -2   6   9        9.08       10.22      3.87 o 
  -1   6   9      256.19      272.86     10.88 o 
   0   6   9       27.60       24.08      7.09 o 
   1   6   9       28.16       32.56      5.16 o 
   2   6   9       83.01      105.74      9.60 o 
   3   6   9       18.58       31.44      7.84 o 
   4   6   9        2.14       12.90      5.51 o 
   5   6   9        8.20       10.52      6.80 o 
  -5   7   9        0.32       10.34      5.21 o 
  -4   7   9        1.43        1.75      4.63 o 
  -3   7   9       19.49       16.44      5.41 o 
  -2   7   9      209.93      210.69     10.84 o 
  -1   7   9       39.14       28.26      5.55 o 
   0   7   9       11.19       11.76      3.06 o 
   1   7   9        0.63        1.46      4.15 o 
   2   7   9       74.43       89.26      9.77 o 
   3   7   9        4.15       19.60      6.79 o 
   4   7   9        2.61        7.39      4.71 o 
   5   7   9        4.32        4.80      6.69 o 
  -5   8   9        0.00        6.48      4.83 o 
  -4   8   9        2.59        0.00      5.05 o 
  -3   8   9       24.01       16.04      6.07 o 
  -2   8   9        1.30       10.02      3.44 o 
  -1   8   9        0.50        6.68      3.54 o 
   0   8   9       22.33       24.57      4.21 o 
   1   8   9       12.84        1.66      6.18 o 
   2   8   9       60.78       75.94      9.15 o 
   3   8   9        0.84        1.48      6.14 o 
   4   8   9       24.46       34.99      9.43 o 
  -4   9   9        0.02        1.30      4.56 o 
  -3   9   9       11.46       13.74      5.43 o 
  -2   9   9       66.81       75.91      7.79 o 
  -1   9   9        0.17        1.44      4.67 o 
   0   9   9       23.37       26.05      4.55 o 
   1   9   9        0.73        1.84      4.56 o 
   2   9   9        1.77        3.52      6.22 o 
   3   9   9       28.04       57.02      9.06 o 
   4   9   9       20.34       35.74      8.75 o 
  -4  10   9        0.92        1.99      5.70 o 
  -3  10   9       26.09       31.75      5.87 o 
  -2  10   9       12.41       16.39      5.83 o 
  -1  10   9       13.87       13.74      5.85 o 
   0  10   9        0.00        6.05      3.41 o 
   1  10   9       18.87       13.09      7.74 o 
   2  10   9        0.74        5.89      7.13 o 
   3  10   9        3.77        0.00      7.28 o 
  -3  11   9        1.33        6.45      4.74 o 
  -2  11   9        2.96        3.31      4.90 o 
  -1  11   9        3.65        6.21      5.87 o 
   0  11   9        2.40        9.52      3.98 o 
   1  11   9       11.61       15.20      7.13 o 
   2  11   9        3.56        0.76      6.18 o 
  -1  12   9        0.84        1.18      4.80 o 
   0  12   9        5.70        2.82      4.50 o 
   1  12   9        0.65        1.39      4.92 o 
  -6   0  10        2.88        2.49      6.28 o 
  -4   0  10      106.34      130.93     10.78 o 
  -2   0  10       57.58       58.74      5.57 o 
   0   0  10      560.60      523.71     10.32 o 
   2   0  10      130.77      149.66      8.79 o 
   4   0  10        0.76        0.00      4.29 o 
  -6   1  10        5.03        5.55      6.13 o 
  -5   1  10        3.16       11.93      4.29 o 
  -4   1  10        8.20        8.37      5.06 o 
  -3   1  10        1.78        7.04      3.30 o 
  -2   1  10       97.21      101.31      6.65 o 
  -1   1  10        8.14       11.62      3.00 o 
   0   1  10       68.40       68.26      7.58 o 
   1   1  10       23.53       22.62      4.34 o 
   2   1  10        3.44        5.27      3.41 o 
   3   1  10       34.83       43.23      5.70 o 
   4   1  10       90.98       96.35      7.93 o 
   5   1  10        6.14        8.04      4.74 o 
  -6   2  10        7.11        5.47      5.87 o 
  -5   2  10       22.09       29.70      6.07 o 
  -4   2  10        1.86        2.72      4.17 o 
  -3   2  10       52.84       39.84      5.30 o 
  -2   2  10        3.51        3.19      2.66 o 
  -1   2  10       39.82       37.24      3.75 o 
   0   2  10      138.82      124.63      4.97 o 
   1   2  10       34.85       34.29      4.60 o 
   2   2  10        8.24       10.01      3.76 o 
   3   2  10       12.97        7.24      4.63 o 
   4   2  10        2.14        1.83      4.20 o 
   5   2  10       12.19        9.87      4.37 o 
  -6   3  10        1.90        1.25      4.63 o 
  -5   3  10       13.37        9.58      5.10 o 
  -4   3  10        6.18        4.76      4.49 o 
  -3   3  10       10.19       11.22      3.78 o 
  -2   3  10        0.20        1.04      3.11 o 
  -1   3  10       32.52       18.50      4.28 o 
   0   3  10      197.49      179.62      7.05 o 
   1   3  10      276.34      247.42      9.70 o 
   2   3  10       19.34       19.16      4.32 o 
   3   3  10       20.06       19.59      5.60 o 
   4   3  10        6.32       11.62      4.72 o 
   5   3  10        0.70        2.54      4.41 o 
  -5   4  10        0.42        1.20      5.46 o 
  -4   4  10       13.30       14.70      5.53 o 
  -3   4  10       18.80       20.39      4.79 o 
  -2   4  10        2.31        3.69      3.69 o 
  -1   4  10      504.06      466.99     13.69 o 
   0   4  10        2.89        2.23      2.42 o 
   1   4  10       12.74        8.72      3.67 o 
   2   4  10      108.64      102.70      7.86 o 
   3   4  10       27.59       23.88      5.78 o 
   4   4  10        8.99        7.45      4.94 o 
   5   4  10        9.38        2.72      5.65 o 
  -5   5  10       32.28       37.94      6.31 o 
  -4   5  10        0.01        4.31      4.84 o 
  -3   5  10        1.27        4.07      3.75 o 
  -2   5  10       29.72       27.87      4.83 o 
  -1   5  10       68.89       80.66      6.90 o 
   0   5  10       38.19       21.84     18.00 o 
   1   5  10       18.51       23.12      5.16 o 
   2   5  10       79.16      106.09      9.23 o 
   3   5  10       97.05      119.06     10.44 o 
   4   5  10        2.31       10.73      4.85 o 
   5   5  10       16.16       16.47      6.37 o 
  -5   6  10        0.01        1.98      5.43 o 
  -4   6  10        5.01       11.91      4.27 o 
  -3   6  10        0.35        8.08      3.63 o 
  -2   6  10      101.99       96.08      7.85 o 
  -1   6  10      143.22      146.30      9.13 o 
   0   6  10        8.00        6.35      3.00 o 
   1   6  10       14.71       23.64      5.05 o 
   2   6  10       52.82       79.58      8.99 o 
   3   6  10       32.65       53.87      7.87 o 
   4   6  10        5.12       12.80      5.48 o 
  -5   7  10        2.83        1.34      6.07 o 
  -4   7  10        2.66       11.35      4.18 o 
  -3   7  10        4.15        9.60      4.84 o 
  -2   7  10       31.00       28.01      5.49 o 
  -1   7  10        1.82        0.87      4.50 o 
   0   7  10       38.17       47.48      4.70 o 
   1   7  10       13.75       16.18      5.41 o 
   2   7  10        4.15        6.83      6.83 o 
   3   7  10       44.49       42.79     10.28 o 
   4   7  10        0.06        0.00      7.01 o 
  -4   8  10        6.84        0.59      6.97 o 
  -3   8  10       39.63       45.55      6.34 o 
  -2   8  10       11.86        0.94      5.99 o 
  -1   8  10       30.53       36.96      6.00 o 
   0   8  10        0.40        1.25      4.07 o 
   1   8  10        0.27        4.77      5.37 o 
   2   8  10        5.57        2.15      7.25 o 
   3   8  10        1.95        3.96      7.51 o 
  -4   9  10        1.32        5.15      6.01 o 
  -3   9  10        2.72       10.72      5.36 o 
  -2   9  10       58.49       76.31      7.39 o 
  -1   9  10       35.89       46.75      6.49 o 
   0   9  10       10.52        8.56      3.75 o 
   1   9  10        3.01        0.67      5.65 o 
   2   9  10        1.20        8.18      5.75 o 
   3   9  10       21.77       24.00      9.20 o 
  -3  10  10       24.63       23.07      5.40 o 
  -2  10  10        6.10        6.47      5.75 o 
  -1  10  10       14.11       14.11      5.52 o 
   0  10  10        2.82        8.20      3.32 o 
   1  10  10       41.15       44.93      7.98 o 
   2  10  10        8.32        7.67      7.67 o 
  -1  11  10        0.08        2.23      4.42 o 
   0  11  10        0.01        0.91      3.81 o 
   1  11  10       15.53       12.46      7.18 o 
  -5   0  11        0.65        4.80      6.78 o 
  -3   0  11       34.03       38.94      6.02 o 
  -1   0  11        0.04        2.07      2.80 o 
   1   0  11      133.20      149.85      8.57 o 
   3   0  11        1.97        5.35      3.54 o 
   5   0  11        1.03        5.27      3.14 o 
  -5   1  11       21.57       28.78      7.75 o 
  -4   1  11       12.21       15.42      5.36 o 
  -3   1  11       95.61       88.72      7.27 o 
  -2   1  11      119.75      104.01      7.25 o 
  -1   1  11       85.47       68.90      5.95 o 
   0   1  11      188.23      173.48      6.10 o 
   1   1  11      331.34      329.48     11.63 o 
   2   1  11        7.30        9.39      3.48 o 
   3   1  11        0.00        3.63      3.35 o 
   4   1  11        0.04        5.15      3.18 o 
   5   1  11        0.35        5.04      3.26 o 
  -5   2  11        2.54        1.08      5.28 o 
  -4   2  11       60.26       70.35      6.74 o 
  -3   2  11       40.47       32.58      5.38 o 
  -2   2  11       55.31       38.01      4.93 o 
  -1   2  11        1.95        0.33      3.02 o 
   0   2  11      291.63      285.71      9.51 o 
   1   2  11       84.30       76.12      5.78 o 
   2   2  11       34.26       33.30      5.34 o 
   3   2  11        7.74        0.42      4.22 o 
   4   2  11        8.95        3.15      3.51 o 
  -5   3  11        0.07        0.52      4.43 o 
  -4   3  11        6.30       16.34      4.03 o 
  -3   3  11       43.27       40.40      5.57 o 
  -2   3  11       11.54       11.17      3.08 o 
  -1   3  11       75.73       53.52      5.34 o 
   0   3  11       45.22       35.96      3.20 o 
   1   3  11       70.33       51.07      4.84 o 
   2   3  11       18.68       17.76      4.29 o 
   3   3  11        7.80        9.45      4.30 o 
   4   3  11        1.77        5.28      3.85 o 
  -5   4  11        7.37        0.00      5.67 o 
  -4   4  11       42.85       49.96      7.19 o 
  -3   4  11        2.49        0.43      3.85 o 
  -2   4  11       58.21       65.29      6.00 o 
  -1   4  11        0.09        1.00      3.14 o 
   0   4  11       54.09       48.45     10.26 o 
   1   4  11       39.08       33.77      4.77 o 
   2   4  11       92.22       86.01      7.45 o 
   3   4  11       14.13       10.31      4.37 o 
   4   4  11        1.23        2.09      4.15 o 
  -5   5  11        4.13        6.02      5.05 o 
  -4   5  11       22.30       24.78      5.85 o 
  -3   5  11       20.72       28.09      5.43 o 
  -2   5  11        4.26        3.19      4.41 o 
  -1   5  11      179.16      186.13      9.55 o 
   0   5  11        0.00        0.25      3.27 o 
   1   5  11        4.69        3.02      4.85 o 
   2   5  11        1.13        0.46      4.04 o 
   3   5  11        4.10        6.98      4.94 o 
   4   5  11        0.55        4.05      5.09 o 
  -4   6  11       10.98       18.12      5.26 o 
  -3   6  11        0.00        4.61      4.61 o 
  -2   6  11        0.61        4.65      4.65 o 
  -1   6  11        4.44        1.22      3.96 o 
   0   6  11        0.67        0.84      2.74 o 
   1   6  11        1.42        5.10      4.12 o 
   2   6  11       59.92       71.40      9.60 o 
   3   6  11        8.97       18.76      6.43 o 
   4   6  11        5.45        1.98      5.73 o 
  -4   7  11        0.82        4.13      5.00 o 
  -3   7  11       15.06       12.45      4.93 o 
  -2   7  11       89.10       85.80      8.44 o 
  -1   7  11       13.97       22.53      4.96 o 
   0   7  11       31.59       31.78      4.75 o 
   1   7  11        2.00       10.34      4.64 o 
   2   7  11       35.50       36.89      8.12 o 
   3   7  11       43.89       46.94     11.37 o 
  -3   8  11        0.57        6.51      4.19 o 
  -2   8  11       77.39       65.88      8.24 o 
  -1   8  11        2.30        6.35      3.98 o 
   0   8  11        4.33        5.50      6.16 o 
   1   8  11       19.65       23.79      6.70 o 
   2   8  11        2.45        1.51      6.23 o 
   3   8  11        4.53        9.81      8.27 o 
  -3   9  11        3.12        4.93      4.93 o 
  -2   9  11       15.86       18.72      6.23 o 
  -1   9  11        1.45        7.85      4.34 o 
   0   9  11        4.53       12.25      3.41 o 
   1   9  11        0.43        6.23      6.23 o 
   2   9  11        3.68        7.60      8.02 o 
  -1  10  11        4.73       10.29      4.43 o 
   0  10  11        0.27        3.76      3.76 o 
  -4   0  12        0.08        1.40      6.25 o 
  -2   0  12       49.25       47.85      6.00 o 
   0   0  12      113.73      105.18      5.04 o 
   2   0  12        8.10        2.28      3.37 o 
   4   0  12        0.49        4.00      2.88 o 
  -5   1  12        0.41        6.47      4.66 o 
  -4   1  12        0.01        4.53      4.92 o 
  -3   1  12        0.79       10.67      3.63 o 
  -2   1  12        9.18        9.00      3.98 o 
  -1   1  12        0.66        0.00      2.98 o 
   0   1  12        3.66        0.02      2.33 o 
   1   1  12       61.51       74.53      5.90 o 
   2   1  12        3.91        9.73      3.39 o 
   3   1  12        1.79        7.51      3.11 o 
   4   1  12        0.74        2.45      2.83 o 
  -4   2  12        1.80        1.38      3.33 o 
  -3   2  12       16.18       23.10      4.79 o 
  -2   2  12        0.48        0.34      3.19 o 
  -1   2  12       18.87       16.60      3.62 o 
   0   2  12       23.06       17.04      2.69 o 
   1   2  12        6.48        2.54      3.48 o 
   2   2  12        4.29        8.16      3.00 o 
   3   2  12        0.80        2.79      3.64 o 
   4   2  12        3.29        2.50      3.55 o 
  -4   3  12        3.07        0.90      3.91 o 
  -3   3  12        8.11        2.34      3.70 o 
  -2   3  12       52.34       40.31      4.92 o 
  -1   3  12        2.40        0.90      2.56 o 
   0   3  12        8.42        5.53      2.18 o 
   1   3  12       11.42        4.09      3.62 o 
   2   3  12        0.03        2.89      2.55 o 
   3   3  12        0.96        9.59      3.80 o 
   4   3  12        2.57        4.84      3.72 o 
  -4   4  12        0.96        4.45      3.91 o 
  -3   4  12        7.84        1.71      3.76 o 
  -2   4  12        0.02        0.36      2.91 o 
  -1   4  12       84.31       69.83      5.98 o 
   0   4  12        5.20        3.28      1.97 o 
   1   4  12        0.51        1.64      2.97 o 
   2   4  12       82.13       94.86      6.86 o 
   3   4  12        0.30        0.43      3.45 o 
  -4   5  12        3.17        4.16      4.50 o 
  -3   5  12        1.59        0.00      3.16 o 
  -2   5  12        1.06        3.38      3.38 o 
  -1   5  12       17.89       16.40      4.30 o 
   0   5  12       20.12       23.83      2.95 o 
   1   5  12       12.06       12.93      3.89 o 
   2   5  12        0.34        2.62      4.16 o 
   3   5  12        1.55        0.51      4.60 o 
  -3   6  12        6.22       12.19      4.79 o 
  -2   6  12       10.06        9.67      3.70 o 
  -1   6  12       72.26       79.02      7.07 o 
   0   6  12        7.66       13.00      3.20 o 
   1   6  12        0.01        0.54      4.29 o 
   2   6  12       13.57        7.53      5.29 o 
   3   6  12        6.45        5.40      5.40 o 
  -3   7  12        0.80        2.02      4.70 o 
  -2   7  12        1.52        1.41      4.06 o 
  -1   7  12        2.30        0.92      4.16 o 
   0   7  12       24.84       32.54      4.21 o 
   1   7  12       15.04       18.33      5.82 o 
   2   7  12        5.37       11.29      6.19 o 
  -2   8  12        3.19        1.97      4.81 o 
  -1   8  12        5.95        5.95      4.40 o 
   0   8  12        5.14        5.76      4.04 o 
   1   8  12       11.16       10.78      7.24 o 
   0   9  12       18.72       27.79      6.09 o 
  -3   0  13       65.38       68.95      8.25 o 
  -1   0  13        0.03        5.04      2.95 o 
   1   0  13        1.42        0.70      2.91 o 
   3   0  13        3.01        0.00      3.92 o 
  -4   1  13        1.45        1.16      4.81 o 
  -3   1  13       11.69       22.17      4.63 o 
  -2   1  13        7.46        7.42      3.53 o 
  -1   1  13       11.15        6.52      3.35 o 
   0   1  13        0.79        0.15      1.74 o 
   1   1  13        4.94        2.28      3.10 o 
   2   1  13        1.45        5.58      2.80 o 
   3   1  13        3.41        7.38      3.66 o 
  -4   2  13        6.88        9.30      4.15 o 
  -3   2  13        1.28        1.98      3.24 o 
  -2   2  13        1.85        1.69      3.26 o 
  -1   2  13        5.53        2.73      2.92 o 
   0   2  13       10.79       12.03      2.97 o 
   1   2  13        0.13        0.93      2.69 o 
   2   2  13        7.14       14.65      3.76 o 
   3   2  13       21.04       33.57      4.61 o 
  -3   3  13        5.58        6.80      2.92 o 
  -2   3  13       26.40       18.17      3.49 o 
  -1   3  13       15.89        6.36      2.97 o 
   0   3  13        0.52        0.46      1.76 o 
   1   3  13       19.15       16.86      3.54 o 
   2   3  13        0.39        1.02      2.96 o 
   3   3  13        0.00        3.76      3.76 o 
  -3   4  13        3.02        2.85      3.83 o 
  -2   4  13       15.01       13.89      4.04 o 
  -1   4  13        1.02        1.44      2.35 o 
   0   4  13        1.27        0.45      1.66 o 
   1   4  13        3.60        1.60      2.79 o 
   2   4  13        2.85        2.92      3.48 o 
  -3   5  13        0.39        0.88      3.78 o 
  -2   5  13        3.04        3.18      3.45 o 
  -1   5  13        0.10        0.37      2.86 o 
   0   5  13        4.70        4.72      2.86 o 
   1   5  13        4.21        1.43      3.18 o 
   2   5  13       12.36       16.47      4.61 o 
  -2   6  13        1.13        3.43      3.38 o 
  -1   6  13       18.27       10.12      4.84 o 
   0   6  13        0.03        2.18      2.60 o 
   1   6  13        0.17        4.59      3.83 o 
  -1   7  13        1.81        2.75      3.70 o 
   0   7  13        0.25        0.89      3.75 o 
  -2   0  14        5.72        9.83      3.45 o 
   0   0  14        0.14        0.31      1.74 o 
   2   0  14        0.00        3.46      3.46 o 
  -2   1  14        0.25        0.39      3.13 o 
  -1   1  14        0.12        1.29      2.54 o 
   0   1  14       16.66       18.72      3.47 o 
   1   1  14        0.07        1.85      2.71 o 
   2   1  14       12.91       10.40      3.12 o 
  -2   2  14        1.06        0.96      2.55 o 
  -1   2  14       11.94        9.00      3.01 o 
   0   2  14        2.66        1.78      1.78 o 
   1   2  14        9.34       10.45      2.83 o 
  -2   3  14        0.84        2.65      2.19 o 
  -1   3  14        2.06        4.90      2.29 o 
   0   3  14        3.18        3.50      1.59 o 
   1   3  14        0.24        1.40      2.30 o 
  -1   4  14        1.11        0.27      2.15 o 
   0   4  14        0.15        1.05      1.71 o 
                                                 
